# Supplementary material for: Microglia RAGE exacerbates the progression of neurodegeneration within the SOD1G93A murine model of amyotrophic lateral sclerosis in a sex-dependent manner
Source: J Neuroinflammation. 2021 Jun 15;18:139. doi: 10.1186/s12974-021-02191-2 (PMC8207569; doi:10.1186/s12974-021-02191-2)
Supplement: Supplementary file 2 — Additional file 2. Excel workbook containing Supplemental Tables 1.1–1.10. [file 12974_2021_2191_MOESM2_ESM.xlsx]

## Sheet: SupplementalTable1.1
GENE	logFC	logCPM	F	PValue	FDR
XIST	-3.9504	8.5971	107.602	9.20547e-17	2.71055e-12
TSIX	-2.80827	2.67047	82.3955	3.29013e-14	4.84389e-10
FCGR2B	2.96646	4.23009	54.3485	9.85165e-11	9.6694e-07
GPNMB	3.07457	8.88677	41.5787	6.53844e-09	3.90808e-05
ABCA1	1.33094	8.73502	41.2756	6.63625e-09	3.90808e-05
SIGLEC8	1.77655	5.50467	39.6505	1.23008e-08	3.94901e-05
CDR2L	-0.814373	5.44798	39.4265	1.24588e-08	3.94901e-05
IQGAP2	2.02013	5.30618	39.5371	1.29627e-08	3.94901e-05
MFSD1	0.974059	6.21692	39.2189	1.3409e-08	3.94901e-05
PLXDC2	1.04262	8.14022	38.9227	1.48952e-08	3.94901e-05
PARP8	0.582303	5.46552	38.6348	1.65018e-08	3.94901e-05
NDE1	-0.594174	5.47745	38.4095	1.78815e-08	3.94901e-05
MVD	-1.01733	4.54267	38.2206	1.94153e-08	3.94901e-05
ABRACL	1.08755	1.73201	37.9983	2.07129e-08	3.94901e-05
RAP2B	0.878694	5.85134	37.9488	2.10834e-08	3.94901e-05
PCYT2	-0.769644	4.83764	37.8996	2.14584e-08	3.94901e-05
CYBB	1.52116	7.09693	37.3942	2.69642e-08	4.67035e-05
CTSS	1.76336	6.72659	36.6911	3.53125e-08	5.77654e-05
MS4A7	1.73205	5.90747	36.3182	4.03461e-08	6.11812e-05
UTRN	0.601277	8.70148	36.0678	4.15878e-08	6.11812e-05
TFEC	1.40603	4.84529	36.0233	4.36341e-08	6.11812e-05
AC026691.1	-1.01885	2.72216	35.4896	5.1361e-08	6.41633e-05
CD48	2.38031	2.55673	35.4618	5.42506e-08	6.41633e-05
SREBF2	-0.753672	6.8976	35.3288	5.4477e-08	6.41633e-05
GLIPR1	0.965493	4.37097	35.3287	5.44773e-08	6.41633e-05
HAPLN2	-0.916433	7.81535	35.2209	5.71762e-08	6.47521e-05
DACT3	-0.649978	5.65651	34.9065	6.36133e-08	6.71168e-05
TM6SF1	0.897488	3.91489	34.8557	6.48119e-08	6.71168e-05
PDCL3P5	-0.964808	0.984926	34.8022	6.61024e-08	6.71168e-05
PTPRJ	0.726894	6.26698	34.4167	7.61996e-08	7.0954e-05
DNAH17	-0.924016	6.33477	34.4366	7.68994e-08	7.0954e-05
SIDT2	-0.60334	6.25672	34.3845	7.71108e-08	7.0954e-05
B3GAT1	-0.71716	8.25746	34.1939	8.27428e-08	7.20828e-05
OSBPL3	0.738056	4.7325	34.178	8.32336e-08	7.20828e-05
GNG7	-0.771327	7.46928	33.8076	9.54865e-08	8.03315e-05
SOAT1	1.19728	6.36622	33.3922	1.14099e-07	9.33233e-05
ARHGAP23	-0.7687	7.88448	33.1921	1.20089e-07	9.50452e-05
LYZ	2.88569	4.81014	33.3526	1.2266e-07	9.50452e-05
CCRL2	1.71232	2.08442	32.9279	1.33614e-07	9.90846e-05
MS4A6A	1.64007	6.21179	33.0244	1.34826e-07	9.90846e-05
TMEM189	-0.489807	5.49839	32.8211	1.37968e-07	9.90846e-05
L3MBTL4-AS1	1.0725	1.19029	32.4376	1.59332e-07	0.000110699
APOE	1.47343	10.5597	32.4513	1.6229e-07	0.000110699
KCTD12	0.968715	8.07867	32.3007	1.67973e-07	0.000110699
TPRG1	1.58609	2.69481	32.2919	1.7027e-07	0.000110699
SCIMP	1.2547	3.32218	32.2061	1.74443e-07	0.000110699
CD84	1.45349	6.00903	32.2243	1.80175e-07	0.000110699
HGF	1.39359	4.52607	32.1492	1.82871e-07	0.000110699
TRIM14	0.748594	5.03006	32.0524	1.84216e-07	0.000110699
CELF2	0.594067	7.41124	31.9572	1.90962e-07	0.000112457
PLXNC1	0.698745	6.38366	31.8166	2.01379e-07	0.000115925
TMEM104	-0.566538	4.79731	31.7728	2.04746e-07	0.000115925
LSS	-0.847278	7.0819	31.7425	2.0866e-07	0.000115925
MAN1A1	1.21359	5.87082	31.4283	2.39175e-07	0.000130417
APOC1	2.29839	6.73438	31.3304	2.59944e-07	0.000139165
PPP2R2C	-0.799995	7.27516	31.0534	2.69549e-07	0.00014173
DNASE2B	2.60013	1.76432	30.8554	3.00817e-07	0.00015385
AL138756.1	1.41535	3.16691	30.7379	3.07009e-07	0.00015385
PLA2G7	2.31511	4.15804	30.8628	3.08274e-07	0.00015385
STAMBPL1	0.590441	4.80755	30.6048	3.19287e-07	0.000154963
LINC01857	3.92553	-0.868941	30.5846	3.25746e-07	0.000154963
ACSS2	-0.634056	5.06118	30.548	3.26292e-07	0.000154963
ABTB2	-0.703825	5.58969	29.9944	4.03511e-07	0.00018525
DNAJC5B	3.63927	0.786898	30.0753	4.08327e-07	0.00018525
SLC46A3	0.591483	4.3353	29.9596	4.08939e-07	0.00018525
FPR3	1.9661	4.05354	30.0083	4.22594e-07	0.000188534
A2M	1.08467	8.79684	29.851	4.30559e-07	0.000188587
CREBL2	0.720197	6.50539	29.7961	4.3552e-07	0.000188587
LILRB4	1.28333	4.76513	29.8148	4.42969e-07	0.000189032
RBM47	1.24861	4.65796	29.6615	4.68688e-07	0.000196333
FDFT1	-0.735898	6.91185	29.5798	4.73413e-07	0.000196333
ARHGAP33	-0.794659	5.07391	29.491	4.9148e-07	0.000196585
LGALS3	1.72895	5.73155	29.5966	4.95475e-07	0.000196585
HMGCR	-1.1325	5.99356	29.5054	5.06364e-07	0.000196585
SQLE	-1.30579	5.76625	29.5079	5.12161e-07	0.000196585
OSTM1	0.664532	5.08139	29.3728	5.12859e-07	0.000196585
CTSH	0.932968	6.02495	29.3834	5.14077e-07	0.000196585
SHROOM2	-0.707601	4.41992	29.2827	5.31057e-07	0.000199699
TLR4	0.981727	7.27575	29.2721	5.37861e-07	0.000199699
CD37	1.32905	5.31782	29.3103	5.42569e-07	0.000199699
LY86	1.27083	3.84634	29.1284	5.7286e-07	0.000208245
KEL	-0.952539	3.81466	29.0682	5.81608e-07	0.000208847
EFR3A	0.568254	6.40867	28.9856	5.9592e-07	0.0002094
CHIT1	4.32354	5.73323	29.1542	5.97372e-07	0.0002094
SLC40A1	0.975097	5.6882	28.9221	6.16474e-07	0.000213554
MVK	-1.02615	4.30224	28.8633	6.37057e-07	0.000217751
FAM136A	0.503856	3.30646	28.7884	6.43382e-07	0.000217751
RPS6KA2	-0.52621	7.70853	28.6777	6.71716e-07	0.000223051
EVI2B	1.16313	4.57315	28.6921	6.79399e-07	0.000223051
HACD4	0.780744	4.43503	28.6375	6.82329e-07	0.000223051
JPT2	-0.754945	6.6339	28.6153	6.89342e-07	0.000223051
RNF220	-0.575097	6.95791	28.5284	7.11965e-07	0.000224276
NCF2	1.50476	4.56312	28.6165	7.13233e-07	0.000224276
FAM222A	-0.811979	5.74946	28.5205	7.19684e-07	0.000224276
CSGALNACT1	0.572304	5.44518	28.4869	7.23594e-07	0.000224276
MIS18BP1	0.6949	4.94082	28.3503	7.63237e-07	0.000232862
SUSD1	0.897577	4.04428	28.3373	7.67111e-07	0.000232862
HTRA4	2.65962	1.67237	28.3173	8.01505e-07	0.000238085
M1AP	1.16224	0.895595	28.2033	8.08393e-07	0.000238085
CHST2	-0.819252	6.38836	28.2257	8.08577e-07	0.000238085
CASP8	0.667695	3.37891	28.1601	8.22173e-07	0.000238133
ST3GAL6	0.670193	5.31534	28.1151	8.36784e-07	0.000238133
LIPE	-0.820627	5.97757	28.1359	8.37409e-07	0.000238133
ZFP57	-0.685579	2.8913	28.102	8.41088e-07	0.000238133
ENTPD1	0.434674	6.24622	28.0608	8.5477e-07	0.000239702
RPL31P11	3.42749	-1.81388	28.1981	8.7627e-07	0.000241508
PATJ	0.602993	6.30932	27.9772	8.83224e-07	0.000241508
ENPP6	-0.666407	5.95295	27.9651	8.87436e-07	0.000241508
CBFA2T2	-0.332763	5.8286	27.9275	9.0064e-07	0.000241508
FNIP2	0.665045	6.59854	27.923	9.0222e-07	0.000241508
BTK	1.15592	4.1942	27.8737	9.33364e-07	0.000241774
PRKRA-AS1	0.539613	3.35526	27.8173	9.40418e-07	0.000241774
SEMA4D	-0.779881	8.58535	27.8068	9.44489e-07	0.000241774
ASAH1	0.903134	8.81117	27.7981	9.47556e-07	0.000241774
RASGEF1B	0.836261	5.13855	27.7776	9.55199e-07	0.000241774
CTSC	1.20244	5.629	27.8355	9.56456e-07	0.000241774
PARP15	1.2486	1.79722	27.7389	9.6986e-07	0.000241774
KLHL35	-0.854282	2.13335	27.7243	9.7545e-07	0.000241774
ITPRIPL2	0.725396	5.54664	27.6789	9.93021e-07	0.000241774
OR6V1	-1.13441	1.19959	27.6293	1.01258e-06	0.000241774
AGPAT4	-0.707676	7.40059	27.6288	1.01278e-06	0.000241774
FA2H	-0.812638	6.86833	27.6444	1.01481e-06	0.000241774
CD300LF	1.38619	2.75888	27.6222	1.02329e-06	0.000241774
FDPS	-0.692081	4.55018	27.5994	1.02456e-06	0.000241774
LINC01137	-0.644552	1.81729	27.5796	1.03258e-06	0.000241774
SLC25A30	0.707041	4.54758	27.5701	1.03645e-06	0.000241774
OTOG	-1.69585	-1.35081	27.5546	1.0428e-06	0.000241774
CTSZ	1.18549	6.69562	27.4666	1.10518e-06	0.000253529
TLR7	1.41084	5.32087	27.487	1.11072e-06	0.000253529
PPT1	0.616002	6.92585	27.3515	1.12968e-06	0.000254499
RGS10	0.984876	4.1132	27.3552	1.13226e-06	0.000254499
HPSE	1.76027	4.03223	27.3205	1.19118e-06	0.000263353
PPARG	1.04632	3.18205	27.2029	1.19795e-06	0.000263353
DNASE2	0.824152	4.64019	27.1906	1.2038e-06	0.000263353
PNPLA3	-1.28936	0.673552	27.1851	1.20743e-06	0.000263353
ELAVL3	-0.608458	7.23846	27.0765	1.25931e-06	0.000272649
FCGR2C	1.57184	5.0028	27.1548	1.27146e-06	0.000273272
HAVCR2	1.07762	5.48691	27.0321	1.30306e-06	0.000277349
MDGA1	-0.852319	4.49525	26.9974	1.30927e-06	0.000277349
RMDN2	0.615378	2.90509	26.9456	1.3263e-06	0.000278949
ABCG1	1.14315	5.34713	26.9313	1.36067e-06	0.000280993
HECTD4	-0.393182	8.11538	26.8731	1.36493e-06	0.000280993
PLBD1	1.14575	3.73971	26.8514	1.38817e-06	0.000280993
AXL	0.714061	6.48209	26.8249	1.39127e-06	0.000280993
PKD2L1	2.66472	1.22684	26.8994	1.39303e-06	0.000280993
IL18	1.10554	4.38999	26.851	1.39573e-06	0.000280993
AC023024.2	-0.869564	2.45189	26.8041	1.40282e-06	0.000280993
C19orf47	-0.512989	4.14007	26.7164	1.45248e-06	0.000287222
XPR1	0.559005	6.03611	26.7148	1.45342e-06	0.000287222
TF	-0.769833	10.6057	26.6873	1.46939e-06	0.000288102
FXYD5	1.27879	4.59081	26.7329	1.47745e-06	0.000288102
SREBF2-AS1	-0.630841	2.36917	26.5413	1.55714e-06	0.000301644
ATP6V1B2	0.647748	7.13725	26.5228	1.56862e-06	0.000301836
LINC00940	-1.22039	1.48518	26.5001	1.58698e-06	0.000301836
ARHGAP24	0.821308	5.37381	26.4828	1.59428e-06	0.000301836
CAPG	1.55547	6.18215	26.5799	1.59913e-06	0.000301836
ASPDH	-0.851347	2.15673	26.4369	1.62319e-06	0.000303231
SS18L2P2	-1.07509	-0.960078	26.4218	1.633e-06	0.000303231
GPR34	1.40987	5.16746	26.5032	1.63742e-06	0.000303231
TLR3	1.07197	3.92906	26.2687	1.74872e-06	0.000321818
ARHGAP18	0.798028	4.7387	26.2255	1.76585e-06	0.000322954
AC023024.1	-0.829385	2.78326	26.1971	1.78597e-06	0.00032327
LINC01310	-1.07794	2.9317	26.2089	1.79174e-06	0.00032327
AATK	-0.864033	7.84762	26.2067	1.80052e-06	0.00032327
DISC1	0.652802	4.69153	26.1295	1.8348e-06	0.000327428
SLC7A7	1.17976	4.46932	26.1498	1.8517e-06	0.000327979
TMEM184B	-0.597504	6.67599	26.0901	1.8639e-06	0.000327979
RNF145	0.428457	5.83143	26.0802	1.8713e-06	0.000327979
RGS3	-0.54759	4.84354	25.9895	1.9404e-06	0.000338077
SLC25A24	0.773109	3.95761	25.9487	1.97229e-06	0.000341612
IL13RA1	0.91188	6.78173	25.9379	1.99555e-06	0.00034362
LTA4H	0.907443	5.84392	25.9219	2.00824e-06	0.000343794
NACAD	-0.67574	7.16505	25.8591	2.04435e-06	0.000346708
ADAMTS4	-0.77462	7.19568	25.8671	2.04881e-06	0.000346708
DPEP2	1.53146	2.93559	25.8596	2.07629e-06	0.000347596
BISPR	0.933236	1.24172	25.8045	2.08951e-06	0.000347596
SMG5	-0.406953	6.40847	25.7948	2.09766e-06	0.000347596
AC026725.1	2.04428	-0.92931	25.7905	2.10128e-06	0.000347596
TMCO4	0.815394	3.09218	25.7358	2.14789e-06	0.000353322
TTLL5	-0.467088	6.18429	25.703	2.17633e-06	0.000355729
CDK18	-0.837411	8.46276	25.7096	2.18669e-06	0.000355729
SLC37A2	1.44648	4.75974	25.7224	2.23288e-06	0.000361065
DHCR7	-0.875901	5.68229	25.6637	2.24401e-06	0.000361065
RUSC1-AS1	-0.701619	2.21888	25.5741	2.29185e-06	0.000366759
LDLR	-1.43869	5.45623	25.5593	2.42e-06	0.00038468
MBP	-0.847824	13.9153	25.4193	2.43894e-06	0.00038468
AC114798.1	-1.7995	0.699557	25.4841	2.44304e-06	0.00038468
DHCR24	-0.983768	9.20872	25.3194	2.58015e-06	0.000403667
SLC15A3	1.07545	4.90409	25.3056	2.59104e-06	0.000403667
VNN1	1.94221	1.22918	25.27	2.62333e-06	0.000406547
MYH6	-0.943815	-0.0519086	25.2197	2.64292e-06	0.000407438
COQ2	0.608008	2.97541	25.1814	2.6841e-06	0.000411631
USP54	-0.468434	8.22751	25.1255	2.74531e-06	0.000418838
CCDC88C	-0.70145	3.49452	25.0965	2.77756e-06	0.000419179
MYH14	-0.532062	6.8391	25.0935	2.78095e-06	0.000419179
MICALL1	-0.665114	5.79534	25.0852	2.79026e-06	0.000419179
RAB11FIP4	-0.640175	6.98505	25.0055	2.88151e-06	0.000428724
BIRC7	1.73231	1.83457	25.0346	2.88291e-06	0.000428724
ABCA2	-0.703335	10.4278	24.9842	2.90646e-06	0.000429686
GNB4	0.86811	6.36013	24.9886	2.91856e-06	0.000429686
AC122688.3	-1.04517	0.930534	24.8134	3.11415e-06	0.0004562
DSCAML1	-0.7101	5.45185	24.8012	3.13328e-06	0.00045673
MGAT4A	0.727953	6.75378	24.7781	3.15901e-06	0.000457557
FAM111A	0.5277	4.78559	24.7617	3.18002e-06	0.000457557
NAP1L4	-0.276037	7.27961	24.7451	3.20143e-06	0.000457557
NDRG1	-0.560746	9.17085	24.7419	3.20564e-06	0.000457557
BRI3	0.690813	5.17099	24.727	3.22506e-06	0.000457557
MR1	0.885977	5.06594	24.7339	3.23219e-06	0.000457557
LILRA2	1.51121	3.66011	24.6886	3.35938e-06	0.000471937
CHL1	0.690865	7.85917	24.6165	3.37273e-06	0.000471937
AC104083.1	1.09848	3.86995	24.6335	3.38186e-06	0.000471937
ADPRH	0.846073	3.33722	24.5941	3.40351e-06	0.000472719
ATG7	0.449752	5.32679	24.5772	3.42695e-06	0.000473238
M6PR	0.529461	5.44895	24.5668	3.44146e-06	0.000473238
TRIM62	-0.535207	4.24403	24.5568	3.45546e-06	0.000473238
ERLIN1	0.451096	4.18091	24.5275	3.49669e-06	0.000476667
NKX6-2	-0.724293	6.17498	24.4722	3.59099e-06	0.000487266
FAR2	0.649377	4.28334	24.3784	3.71497e-06	0.000498386
CR1	2.09317	3.58037	24.477	3.71779e-06	0.000498386
TTLL11	-0.552076	5.11794	24.3545	3.75133e-06	0.000498386
AC027612.1	-1.09931	1.76506	24.3534	3.75458e-06	0.000498386
CD53	1.05659	5.54274	24.3902	3.75757e-06	0.000498386
SELPLG	0.998761	5.37714	24.2531	3.96223e-06	0.000523175
DOCK2	0.821553	6.22585	24.2171	3.98275e-06	0.000523536
TMEM159	0.97258	2.16659	24.1781	4.03044e-06	0.000523878
FASN	-0.798392	8.15236	24.1856	4.04433e-06	0.000523878
RNF150	0.674982	5.72533	24.1574	4.0645e-06	0.000523878
CHST15	0.675396	5.94796	24.152	4.07351e-06	0.000523878
SLC29A1	0.994656	4.29381	24.1701	4.07431e-06	0.000523878
TPK1	0.53044	3.35783	24.1073	4.14843e-06	0.00053109
AKR1B1	0.662343	6.22263	24.074	4.20516e-06	0.000536021
CPM	1.54484	6.62146	24.0876	4.34319e-06	0.000550546
SEMA6A	-0.478188	7.62004	23.9873	4.3565e-06	0.000550546
TBXAS1	0.794652	5.21433	23.9782	4.37678e-06	0.000550744
MPZL1	0.587285	5.9502	23.915	4.48693e-06	0.000562202
KLHL6	1.44498	5.31872	23.9294	4.61269e-06	0.000575511
TBC1D1	0.394	6.18717	23.8156	4.67289e-06	0.000579728
KANK3	-0.990051	1.65816	23.8064	4.6905e-06	0.000579728
NOTCH4	-0.741455	3.57675	23.7907	4.72073e-06	0.000579728
PPHLN1	0.262882	5.18438	23.7884	4.72524e-06	0.000579728
FAM131B	-0.692701	6.43153	23.7311	4.84589e-06	0.000592063
AC126474.2	0.536512	2.4061	23.7037	4.89173e-06	0.000595195
SYNJ2	-0.760393	8.68957	23.6879	4.93705e-06	0.000597371
AP001469.1	-1.07589	2.69051	23.6933	4.9502e-06	0.000597371
ANXA9	-0.43853	4.0893	23.6368	5.02769e-06	0.00060419
HLA-DMA	1.02536	5.55392	23.6627	5.04774e-06	0.00060419
HMGCS1	-1.12174	6.41309	23.6347	5.19926e-06	0.000619806
INF2	-0.664225	7.42703	23.525	5.26343e-06	0.000624927
APBB2	-0.450148	7.07326	23.4457	5.4375e-06	0.000643001
RCSD1	0.964389	5.13363	23.4484	5.49281e-06	0.000646943
PLEKHG1	-0.590695	6.4815	23.3595	5.63326e-06	0.000658942
HLA-DMB	1.12736	5.49273	23.4061	5.63945e-06	0.000658942
FBP1	1.75228	2.39104	23.3454	5.76954e-06	0.000663694
PTBP3	0.6777	6.07605	23.3011	5.77009e-06	0.000663694
AL596442.2	-1.56933	-0.991387	23.2946	5.78543e-06	0.000663694
GIMAP2	1.00523	2.91449	23.2879	5.80141e-06	0.000663694
TSHZ2	0.527608	6.22892	23.2861	5.80589e-06	0.000663694
LINC00571	0.756025	0.457918	23.2819	5.81592e-06	0.000663694
ANKRD13B	-0.632451	4.72297	23.2706	5.84283e-06	0.000663694
AC068700.1	1.01175	3.35613	23.2654	5.86043e-06	0.000663694
ARHGEF2	-0.442403	7.16893	23.2021	6.00974e-06	0.000674657
BBS12	0.727657	2.30689	23.1945	6.02875e-06	0.000674657
TRIM32	0.423894	3.97547	23.1866	6.0483e-06	0.000674657
KCNE3	1.24522	2.86825	23.1949	6.06495e-06	0.000674657
COLEC12	1.13275	5.75965	23.2273	6.0718e-06	0.000674657
TNFSF8	1.13315	2.21988	23.1111	6.23915e-06	0.000690646
AC107375.1	-0.656163	3.47178	23.0574	6.37882e-06	0.000703462
CLCN6	-0.346191	6.28013	23.047	6.40627e-06	0.000703853
ADAP1	-0.771874	4.9694	22.9954	6.58602e-06	0.000720171
AP000907.2	-0.898174	-0.71549	22.9733	6.6037e-06	0.000720171
LYPLA1	0.74767	3.98823	22.9308	6.72068e-06	0.000730196
BCL2	0.51831	6.82571	22.9064	6.78878e-06	0.000730196
TMX1	0.713044	5.38909	22.9029	6.79837e-06	0.000730196
DOCK11	0.748387	5.80931	22.8943	6.82339e-06	0.000730196
PAG1	0.655422	6.2074	22.8939	6.82388e-06	0.000730196
GJC2	-0.780557	5.37583	22.9004	6.86629e-06	0.000730196
FOLR1	1.14677	0.190911	22.871	6.88845e-06	0.000730196
MACC1	1.86406	1.28482	22.8979	6.89734e-06	0.000730196
FAM234A	-0.632205	4.91901	22.8604	6.91882e-06	0.000730196
MYO1D	-0.562081	6.98156	22.8251	7.02027e-06	0.000738257
PLCH2	-0.935588	5.50341	22.7843	7.28063e-06	0.000762912
CHRNA1	3.45534	1.8013	22.7944	7.39495e-06	0.000772143
NMI	0.775053	2.7302	22.6588	7.52001e-06	0.000782427
LRRC2	1.6019	2.03759	22.6441	7.65202e-06	0.000793358
SDK1	-0.576826	3.83107	22.5998	7.70598e-06	0.000794708
FCHO2	0.705091	5.8579	22.5957	7.71902e-06	0.000794708
ADORA3	1.25463	4.66777	22.6012	7.88219e-06	0.000801163
MYLIP	0.58434	4.42195	22.5449	7.88318e-06	0.000801163
AC006058.4	-0.822391	2.57445	22.5444	7.88494e-06	0.000801163
KIF5C	-0.422994	8.96539	22.5427	7.89055e-06	0.000801163
PRDM8	-0.443958	4.12816	22.5015	8.02625e-06	0.0008086
STK26	0.945194	1.57031	22.5008	8.02876e-06	0.0008086
SMURF1	-0.305043	5.28314	22.4903	8.06363e-06	0.0008086
MIR138-1	-0.948384	0.0614696	22.4856	8.07925e-06	0.0008086
TLE2	-0.807908	4.54575	22.4973	8.1011e-06	0.0008086
ITGA4	1.22582	3.58672	22.4741	8.21948e-06	0.000817643
TMCC2	-0.593599	6.47807	22.4046	8.35537e-06	0.000828363
CMKLR1	0.938801	4.53151	22.4116	8.39167e-06	0.00082917
SYK	0.968868	5.44334	22.3939	8.49329e-06	0.000836404
ME2	0.416814	5.86957	22.3148	8.67263e-06	0.000851219
CYCSP23	-0.968852	-0.242019	22.2796	8.80053e-06	0.000860903
SPTA1	-1.98898	-1.76768	22.2529	8.89871e-06	0.00086556
MAP3K5	0.52077	7.25179	22.2473	8.91929e-06	0.00086556
SLC38A6	0.56841	4.26166	22.2382	8.95331e-06	0.00086556
MMAB	-0.538022	4.30278	22.2348	8.96573e-06	0.00086556
ABL1	-0.43564	6.83285	22.2066	9.07151e-06	0.0008705
HLA-DPA1	1.13456	7.64063	22.2507	9.07602e-06	0.0008705
CXCL11	-1.96595	-1.24981	22.2098	9.11391e-06	0.000870642
MSMO1	-1.21749	6.22981	22.2732	9.1406e-06	0.000870642
CRTAM	1.79837	-0.674417	22.1817	9.16621e-06	0.000870642
TMEM88B	-0.805293	4.74548	22.1437	9.39475e-06	0.000886047
AC093330.2	-0.879078	6.62584	22.1528	9.42669e-06	0.000886047
ACAT2	-0.775269	4.17531	22.1189	9.44634e-06	0.000886047
FAM210B	0.440765	5.22443	22.1087	9.44876e-06	0.000886047
CD180	1.78064	3.48869	22.1696	9.48848e-06	0.000886947
SH3BP4	-0.411319	5.46901	22.0592	9.64558e-06	0.000898779
AC026369.3	2.68285	-0.549909	22.0327	9.86303e-06	0.000916142
KANK4	-0.815821	4.52485	22.0144	9.91217e-06	0.000917811
AC144652.1	-0.797809	2.30387	21.9785	9.9753e-06	0.000920266
UBE2L6	0.601474	5.16613	21.9723	1.00012e-05	0.000920266
RMDN2-AS1	1.11851	-0.617964	21.9554	1.00716e-05	0.00092386
UST	1.03964	6.32156	21.9492	1.02645e-05	0.000933783
PACS2	-0.633129	8.5411	21.9052	1.0285e-05	0.000933783
ST3GAL5-AS1	-0.801784	2.62192	21.9032	1.02934e-05	0.000933783
IKZF1	0.841585	5.13122	21.9131	1.03067e-05	0.000933783
PYCARD	1.22441	2.29767	21.8586	1.05065e-05	0.000948973
KCNK12	-0.956294	4.61142	21.8689	1.06271e-05	0.000952642
NOL4L	-0.482551	5.79373	21.8252	1.06342e-05	0.000952642
JAKMIP3	-0.855236	5.80918	21.8569	1.06442e-05	0.000952642
ARHGAP6	0.623264	4.42337	21.7953	1.07678e-05	0.000958849
FAM102A	-0.52652	7.239	21.7928	1.07787e-05	0.000958849
MERTK	1.00926	5.77514	21.8001	1.09001e-05	0.000966727
AC012066.1	-0.791687	3.33698	21.7586	1.0934e-05	0.000966826
CIAO2A	0.483962	4.00557	21.7443	1.09994e-05	0.000967946
DOP1B	0.660091	5.09313	21.7395	1.10218e-05	0.000967946
ENDOV	-0.31867	3.65247	21.7331	1.10512e-05	0.000967946
AC011284.1	-1.04151	-1.18408	21.7273	1.10782e-05	0.000967946
CAMK2D	0.514548	6.42457	21.7192	1.11154e-05	0.000968325
GLB1	0.430025	4.81907	21.7119	1.11497e-05	0.000968443
AC104651.2	1.32115	-0.13055	21.7047	1.11833e-05	0.000968504
KLK6	-0.749488	6.8161	21.6507	1.15237e-05	0.000992791
LINC01979	-1.00199	0.952609	21.6314	1.15311e-05	0.000992791
SRCIN1	-0.766297	7.60231	21.6291	1.16255e-05	0.000997998
HLA-DOA	1.20178	5.39387	21.6547	1.16881e-05	0.00100046
BCAS1	-0.721215	9.68441	21.5827	1.17688e-05	0.00100261
AC073342.1	-0.791609	1.46588	21.5716	1.18234e-05	0.00100261
ZNF536	-0.651494	6.23105	21.5674	1.18546e-05	0.00100261
CFD	1.94808	2.92325	21.6152	1.19353e-05	0.00100261
RALGPS1	-0.42643	5.93546	21.5472	1.1945e-05	0.00100261
C3AR1	1.18905	5.22491	21.5999	1.19507e-05	0.00100261
GPR65	1.26001	3.64243	21.58	1.19516e-05	0.00100261
PHKA1	0.640477	5.5732	21.5184	1.20898e-05	0.00101132
CD4	0.887617	5.55739	21.5313	1.21328e-05	0.00101204
HLA-DRA	1.24651	8.56655	21.5428	1.22279e-05	0.00101659
RCN1	0.718923	5.37344	21.4857	1.22564e-05	0.00101659
MGST2	0.617616	3.3213	21.4521	1.24306e-05	0.00102721
GNS	0.579032	7.15906	21.4387	1.25003e-05	0.00102721
FGL2	0.953839	6.03022	21.4616	1.25312e-05	0.00102721
TOX3	-0.596547	3.20189	21.4267	1.25635e-05	0.00102721
VPS29	0.43498	5.09134	21.4217	1.25899e-05	0.00102721
SLCO1C1	1.01609	5.04877	21.4479	1.26216e-05	0.00102721
DTX3L	0.78626	5.5184	21.4188	1.26484e-05	0.00102721
LDLRAP1	-0.687792	5.714	21.4159	1.26635e-05	0.00102721
AP001636.1	1.51778	-0.781485	21.3917	1.27491e-05	0.00102991
ZNF488	-0.62957	5.84125	21.3885	1.27667e-05	0.00102991
LINC00957	-0.535626	3.45367	21.3722	1.28538e-05	0.0010341
HSD17B7P2	-0.833387	2.96215	21.3641	1.28978e-05	0.00103482
PTPDC1	-0.491007	5.20218	21.3532	1.29569e-05	0.00103648
CCL18	6.11785	1.35427	21.5736	1.2989e-05	0.00103648
ST8SIA4	1.05613	4.83396	21.3649	1.30755e-05	0.00104056
PLEKHA8P1	0.754674	1.59095	21.3127	1.3179e-05	0.00104597
TMEM151A	-0.736274	6.58161	21.3203	1.32287e-05	0.0010471
MAFB	1.40779	6.14108	21.3587	1.33281e-05	0.00105213
LIMS1	0.743401	5.83659	21.2575	1.35019e-05	0.00106214
CSTA	1.61064	1.29158	21.2614	1.35571e-05	0.00106214
VSIG2	-1.49802	-1.38405	21.2401	1.3587e-05	0.00106214
CASTOR3	-0.443031	6.16608	21.2326	1.36301e-05	0.00106214
PAQR6	-0.781278	9.10197	21.2439	1.36352e-05	0.00106214
AQP1	0.825002	10.2409	21.219	1.37084e-05	0.00106502
PLEKHH1	-0.683214	8.84242	21.1156	1.43176e-05	0.00110942
NTN5	-0.818108	1.66751	21.1055	1.43785e-05	0.00111122
NCKAP1L	0.86398	5.97946	21.1187	1.44206e-05	0.00111156
APLP1	-0.625943	9.51801	21.0801	1.45328e-05	0.00111548
AC010200.1	1.71544	-0.686115	21.0777	1.45472e-05	0.00111548
EPCAM	-0.997192	1.23879	21.069	1.46009e-05	0.00111668
SMIM5	-0.634781	3.24729	21.0565	1.46781e-05	0.00111968
NANS	0.542679	4.01907	21.0479	1.47313e-05	0.0011205
AACS	-0.498524	4.19527	21.0425	1.47649e-05	0.0011205
AFF3	-0.476612	5.52726	21.0077	1.49825e-05	0.00113329
PDGFC	0.542705	4.34815	21.0033	1.50105e-05	0.00113329
ZDHHC6	0.376426	4.63822	20.9872	1.51128e-05	0.00113701
PLEKHF2	0.686638	4.24124	20.9834	1.51369e-05	0.00113701
CMTM6	0.665119	5.42424	20.972	1.521e-05	0.00113959
AL035456.1	-0.585601	0.921826	20.9578	1.53011e-05	0.0011435
RP2	0.632475	4.48071	20.9397	1.54182e-05	0.00114934
LPL	1.3135	5.49779	20.9791	1.55714e-05	0.00115653
GPX1	0.993653	6.5838	20.9456	1.55932e-05	0.00115653
LCP2	0.87812	5.21465	20.9074	1.57612e-05	0.00116605
RGS11	-0.692425	4.81436	20.854	1.60203e-05	0.00118148
DLC1	-0.367981	6.75248	20.8445	1.605e-05	0.00118148
TCFL5	-0.555214	5.61184	20.8337	1.61233e-05	0.00118243
BTC	1.13826	0.405272	20.8275	1.61654e-05	0.00118243
S100A4	1.76901	3.30296	20.8839	1.62057e-05	0.00118243
MINDY1	-0.389887	6.08132	20.819	1.62235e-05	0.00118243
PIK3CG	1.00435	4.73642	20.8368	1.62899e-05	0.00118433
LHFPL2	0.888686	6.4385	20.8246	1.63442e-05	0.00118536
SWAP70	0.548175	6.41009	20.77	1.65629e-05	0.00119754
AL035106.1	-0.699641	2.75827	20.7504	1.67002e-05	0.00119754
PANX1	0.634146	3.78392	20.7429	1.67533e-05	0.00119754
AP002380.1	-1.01922	1.15521	20.7369	1.67963e-05	0.00119754
SLC43A3	0.917976	3.31168	20.7349	1.68099e-05	0.00119754
SNX2	0.384	5.82494	20.7269	1.68673e-05	0.00119754
HEXB	0.873281	5.48491	20.7469	1.68694e-05	0.00119754
TTC8	0.479298	4.13883	20.7209	1.69097e-05	0.00119754
AC093503.3	-1.00162	0.336395	20.7201	1.6916e-05	0.00119754
AC107892.1	1.94697	-0.55342	20.7214	1.69189e-05	0.00119754
BMP2K	0.613972	6.73753	20.695	1.70964e-05	0.0012072
NOP10	0.651121	3.57675	20.6732	1.72545e-05	0.00121252
OTOA	1.793	1.57884	20.7	1.72778e-05	0.00121252
AC004921.1	1.38861	-0.781303	20.6644	1.73189e-05	0.00121252
RASGRF1	-0.718607	7.09022	20.6723	1.73537e-05	0.00121252
L3MBTL4	0.45776	3.88733	20.6564	1.73776e-05	0.00121252
MS4A4A	1.52939	4.41762	20.7094	1.74918e-05	0.0012176
FBXL19-AS1	-0.654865	2.28234	20.6085	1.77327e-05	0.00123146
NEMP1	0.499696	4.39703	20.6011	1.77884e-05	0.00123242
PTER	0.897251	2.6167	20.5902	1.7871e-05	0.00123524
PSAP	0.578528	10.7675	20.5547	1.81415e-05	0.001251
TYROBP	1.16713	5.07837	20.5584	1.849e-05	0.00127115
IGFL2	-0.763069	1.10889	20.5059	1.85201e-05	0.00127115
ST3GAL4	-0.48946	5.1008	20.4839	1.8694e-05	0.0012801
GRB10	-0.507912	5.71549	20.4766	1.87519e-05	0.00128109
RAB42	2.09303	3.3146	20.5418	1.88282e-05	0.00128332
PGM2	0.612743	3.95416	20.4483	1.8978e-05	0.00128816
DAPP1	1.11813	2.22607	20.4428	1.90218e-05	0.00128816
CREG1	0.786794	6.33802	20.4532	1.90304e-05	0.00128816
LLCFC1	-0.905781	1.49099	20.4263	1.91553e-05	0.00128883
MOB1A	0.708612	6.77562	20.426	1.91622e-05	0.00128883
ARHGEF6	0.526387	7.43627	20.4243	1.91716e-05	0.00128883
MAPK8IP1	-0.528696	7.90428	20.4162	1.92378e-05	0.00128917
RNFT1	0.673466	2.52571	20.408	1.9305e-05	0.00128917
ANO6	0.868707	7.19053	20.4266	1.9308e-05	0.00128917
PSMB8-AS1	0.809372	1.72852	20.3793	1.95415e-05	0.00130181
AATBC	-0.814266	1.76836	20.359	1.97106e-05	0.00131011
SLC13A3	-0.515813	5.35072	20.3365	1.98993e-05	0.00131967
RNA5SP160	-0.884662	-0.61793	20.3008	2.02032e-05	0.00133496
DARS2	0.317897	4.05042	20.2988	2.02205e-05	0.00133496
AGO4	0.31712	5.70456	20.2605	2.05518e-05	0.0013538
LINC01978	-0.826858	1.21768	20.2499	2.06444e-05	0.00135491
TREM2	1.31659	5.32849	20.3071	2.06708e-05	0.00135491
WNT5A	0.761792	4.62139	20.2441	2.07068e-05	0.00135491
SLC25A29	-0.715735	7.03745	20.2453	2.0797e-05	0.0013578
ARHGAP15	0.832019	4.26715	20.2332	2.08522e-05	0.00135839
IGSF6	1.21731	4.85866	20.2689	2.09201e-05	0.00135981
AC022832.1	-0.822257	0.612099	20.1767	2.12972e-05	0.00138127
DNHD1	-0.610542	5.64578	20.1624	2.1427e-05	0.00138664
NIPA2	0.414405	4.19708	20.149	2.15494e-05	0.00139149
B2M	0.84035	9.18052	20.1424	2.16742e-05	0.00139649
LGALS9	0.97475	4.95945	20.1536	2.17518e-05	0.00139843
AC078845.1	1.38775	-0.825843	20.1147	2.18664e-05	0.00140274
TJAP1	-0.541243	5.30793	20.0811	2.21805e-05	0.0014198
PRIMA1	-0.705062	5.85021	20.0779	2.23284e-05	0.00142616
POLA2	-0.703675	2.63528	20.0602	2.23793e-05	0.00142632
CROT	0.59962	3.83701	20.0517	2.24604e-05	0.00142839
SLAMF8	2.05577	2.42699	20.0958	2.2593e-05	0.00143373
LURAP1	-0.472978	3.5655	20.0163	2.28015e-05	0.00144213
SEC14L5	-0.720607	6.52759	20.0302	2.28234e-05	0.00144213
MYRF	-0.667801	8.37536	20.0029	2.29434e-05	0.00144401
FAM189B	-0.571577	3.988	19.9963	2.29962e-05	0.00144401
GSAP	0.495713	5.2337	19.9939	2.30197e-05	0.00144401
NOTCH2	0.444282	8.17158	19.9891	2.30668e-05	0.00144401
GAS7	-0.369946	8.68407	19.979	2.31669e-05	0.00144401
MRPL13	0.500637	3.57764	19.9788	2.31685e-05	0.00144401
DENND4C	0.45692	6.73751	19.976	2.31963e-05	0.00144401
JAML	1.7008	2.28646	20.0051	2.32747e-05	0.00144583
AC239809.1	-0.803499	1.45136	19.9572	2.33829e-05	0.0014495
CTSL	0.749607	5.98075	19.9327	2.37004e-05	0.00146609
RPF1	0.451441	3.76029	19.9189	2.37682e-05	0.0014672
LPXN	0.43855	4.19153	19.8885	2.40782e-05	0.00148323
SQOR	0.957564	2.67731	19.8528	2.44473e-05	0.00150282
AC087257.2	-0.774495	0.270697	19.8388	2.45934e-05	0.00150648
Z93930.3	-0.722518	-0.293852	19.8373	2.46092e-05	0.00150648
PTGS1	0.951269	4.74244	19.8294	2.49344e-05	0.00152323
AC134684.6	-1.3168	-1.58896	19.7966	2.50413e-05	0.00152658
BACE1	-0.46707	7.63123	19.7912	2.50988e-05	0.00152679
ADCY5	-0.526347	6.24719	19.7866	2.51484e-05	0.00152679
PBX2P1	-1.29305	-1.50299	19.7792	2.52278e-05	0.00152846
HERC2P3	-1.25771	5.06779	19.8281	2.54903e-05	0.0015412
NR1I3	-0.626204	1.6007	19.7316	2.57453e-05	0.00155342
DMXL2	0.497062	7.08156	19.7225	2.58461e-05	0.00155632
PLAU	1.53176	3.00225	19.7487	2.601e-05	0.00155993
ATP2B1	0.487955	6.46221	19.7059	2.60301e-05	0.00155993
DCLRE1B	0.418118	3.03985	19.7028	2.60651e-05	0.00155993
AL133216.2	-0.57472	3.12339	19.6788	2.6333e-05	0.00157277
SMS	0.676668	5.44724	19.6516	2.66417e-05	0.00158485
VNN2	1.51133	1.86678	19.6665	2.66957e-05	0.00158485
AC097504.2	1.32314	-0.680296	19.6468	2.66967e-05	0.00158485
OTULINL	0.820158	4.52507	19.6384	2.68838e-05	0.00159274
RNASE6	1.25312	3.88486	19.6603	2.6998e-05	0.0015963
GAL3ST4	1.04624	3.91776	19.6232	2.72263e-05	0.00160324
TM2D2	0.425287	4.43679	19.5976	2.72641e-05	0.00160324
RP5-1042I8.7	0.865256	0.284059	19.5963	2.72798e-05	0.00160324
GTF2F2	0.37952	4.29752	19.5917	2.73333e-05	0.00160324
MVB12B	-0.587409	7.70551	19.5668	2.76253e-05	0.00161715
FDX1	0.486623	4.21541	19.5467	2.78645e-05	0.00162792
PTAFR	1.01591	4.72087	19.5656	2.79759e-05	0.00163119
TOR1A	0.29586	4.2786	19.5255	2.81184e-05	0.00163592
LDB3	-0.820891	6.33356	19.5513	2.81682e-05	0.00163592
HMGB1P6	-0.620214	2.90328	19.516	2.8234e-05	0.00163652
S100A6	0.996684	7.07232	19.5424	2.82942e-05	0.00163679
NUP50	0.316376	5.57979	19.476	2.8722e-05	0.00165827
HIST1H4C	0.714273	4.23187	19.4569	2.89577e-05	0.00166861
DIAPH2	0.483235	5.10919	19.4105	2.95391e-05	0.00169842
CECR2	-0.422729	5.22068	19.4065	2.95904e-05	0.00169842
OSTF1	0.508847	4.71684	19.3638	3.01369e-05	0.00172642
ARL11	1.04381	1.80072	19.3508	3.03057e-05	0.00173272
AC010460.3	-1.1085	-0.141764	19.314	3.07883e-05	0.00175645
AC002091.1	1.52643	-0.821582	19.3101	3.084e-05	0.00175645
GNPTAB	0.366393	6.57721	19.298	3.10007e-05	0.00176219
TGFBR1	1.01688	7.11989	19.321	3.11447e-05	0.0017644
RNU6-367P	-0.906231	-0.822393	19.2855	3.11673e-05	0.0017644
ABCC9	0.675457	5.9252	19.2816	3.12194e-05	0.0017644
QSOX1	-0.496927	6.03006	19.2748	3.13112e-05	0.00176621
SPATA5	0.327164	4.45961	19.2653	3.14384e-05	0.00176999
SNX5	0.385672	6.42565	19.2585	3.15307e-05	0.0017718
CMC1	0.379878	3.38486	19.2519	3.16197e-05	0.00177341
CYFIP1	0.668014	7.22055	19.2369	3.18246e-05	0.00178151
PLCXD3	0.81799	6.18194	19.2482	3.19025e-05	0.00178249
MSR1	1.46814	6.62835	19.2929	3.19688e-05	0.00178281
AP000944.2	-0.838742	0.86225	19.2022	3.23026e-05	0.00179801
EIF2AK2	0.462951	7.08859	19.1769	3.26558e-05	0.00180914
AL121985.1	2.05511	-0.941808	19.1767	3.26587e-05	0.00180914
LSMEM2	-0.67575	0.292768	19.1716	3.27301e-05	0.00180914
ADPGK	0.403865	5.21153	19.1704	3.27482e-05	0.00180914
SOBP	-0.302285	5.6969	19.139	3.31932e-05	0.00182905
PHYH	0.452744	4.06409	19.1333	3.32738e-05	0.00182905
SORL1	0.45018	9.7355	19.1307	3.33113e-05	0.00182905
FRG2DP	1.98339	-0.853773	19.1275	3.33572e-05	0.00182905
GALM	0.683607	3.12134	19.1087	3.36277e-05	0.001839
CD63	0.724047	7.26758	19.1034	3.37551e-05	0.001839
LINC00900	0.884431	1.69953	19.0926	3.38622e-05	0.001839
GGT8P	-1.05077	0.738404	19.0918	3.38734e-05	0.001839
AC011481.4	0.971146	0.437702	19.0907	3.38902e-05	0.001839
AC138207.5	1.08951	0.784107	19.0891	3.39133e-05	0.001839
CAPZA2	0.616422	6.37297	19.0826	3.4008e-05	0.00184075
CRYBB1	1.22444	-0.0603332	19.0597	3.43445e-05	0.00185482
BTN2A2	0.565403	3.44171	19.0564	3.4394e-05	0.00185482
ZNF3	-0.286347	4.67097	19.0485	3.45113e-05	0.00185774
APLN	0.867485	7.07743	19.0446	3.48654e-05	0.00187282
NECTIN1	-0.674693	6.06286	19.0315	3.49185e-05	0.00187282
AC119044.1	0.762729	-0.068458	19.0054	3.51579e-05	0.00188223
SP3	0.383788	6.45493	19.0003	3.52351e-05	0.00188293
PCSK6	-0.634376	7.53374	18.9871	3.54603e-05	0.00189001
MAG	-0.672029	8.78635	18.9849	3.54959e-05	0.00189001
TMEM139	-0.586554	2.85153	18.96	3.58525e-05	0.00190555
TLR5	0.9474	4.4916	18.9738	3.59638e-05	0.00190802
ATP11A	-0.33188	7.32736	18.912	3.66023e-05	0.00193577
UFC1	0.411838	5.20126	18.911	3.66183e-05	0.00193577
LINC00174	-0.514177	4.73993	18.8922	3.69169e-05	0.00194806
TNS1	-0.555692	9.10022	18.8871	3.69981e-05	0.00194885
CADM1	0.360609	6.51489	18.8781	3.71411e-05	0.00195289
GRN	1.04134	6.53711	18.9043	3.73266e-05	0.00195915
USH1C	-0.898664	5.02646	18.8973	3.7426e-05	0.00196087
CSNK2A2	0.322761	5.7413	18.8545	3.75224e-05	0.00196243
SPN	1.02051	4.31004	18.8648	3.77642e-05	0.00197157
AC096667.1	1.17146	0.313283	18.834	3.78546e-05	0.00197279
PDCD4	0.398332	5.95127	18.8189	3.81024e-05	0.00198104
NARS2	0.345633	3.76286	18.8096	3.82559e-05	0.00198104
ERBB3	-0.527919	6.66826	18.8091	3.82648e-05	0.00198104
TP53INP2	-0.675198	9.05113	18.809	3.82917e-05	0.00198104
ELF1	0.443491	5.97979	18.8019	3.83839e-05	0.00198104
CCDC34	0.497592	2.4483	18.799	3.84315e-05	0.00198104
PTPN22	1.13753	2.3995	18.8021	3.84838e-05	0.00198104
KRCC1	0.444948	4.63565	18.7906	3.85718e-05	0.0019821
DAB2	0.967485	6.34466	18.8095	3.877e-05	0.00198882
ATAT1	-0.255478	4.83121	18.7736	3.88556e-05	0.00198974
ARPC3	0.524754	6.01919	18.7629	3.9035e-05	0.00199389
SAMHD1	0.765016	6.96233	18.7642	3.91779e-05	0.00199389
GPR27	-0.615637	3.9921	18.7531	3.92011e-05	0.00199389
APOL6	0.661014	6.22579	18.7491	3.92684e-05	0.00199389
MTAP	0.387609	5.0673	18.7487	3.92752e-05	0.00199389
ZADH2	0.28864	5.54085	18.7342	3.95228e-05	0.00200095
GAL3ST1	-0.641	4.3875	18.7326	3.95502e-05	0.00200095
FAM111A-DT	0.496712	1.47575	18.7229	3.97163e-05	0.00200591
DENND1B	0.648635	4.57673	18.6887	4.0308e-05	0.00203231
HS2ST1	0.680133	5.81012	18.6817	4.04489e-05	0.00203593
HLA-DRB1	1.173	7.10187	18.6843	4.12142e-05	0.00207091
AC139887.2	-0.675797	3.08039	18.6329	4.12932e-05	0.00207134
HSBP1L1	0.43082	3.01107	18.6247	4.14389e-05	0.00207416
TLR6	0.805465	4.39079	18.6291	4.14902e-05	0.00207416
IL15	0.741271	2.30721	18.6115	4.16769e-05	0.00207754
TXNDC17	0.49544	3.23187	18.6062	4.17732e-05	0.00207754
AC011767.1	-0.799352	0.450702	18.6061	4.17739e-05	0.00207754
ABHD17A	-0.520873	6.27523	18.6025	4.18401e-05	0.00207754
RNU6-495P	-1.16371	-1.64386	18.5985	4.19118e-05	0.0020776
LRRFIP1	0.46701	6.17772	18.5683	4.24627e-05	0.00210137
CD302	0.815395	3.7156	18.5616	4.25914e-05	0.0021042
OSBPL11	0.81259	6.91809	18.5637	4.28421e-05	0.00211304
NPC2	0.625811	6.51684	18.5437	4.29187e-05	0.00211328
EIF3E	0.575623	6.89877	18.5336	4.31074e-05	0.00211903
MMP2-AS1	3.72603	-0.913527	18.5504	4.34254e-05	0.0021311
NPC1	-0.328826	7.51809	18.4938	4.3856e-05	0.00214865
AL136146.1	-0.584038	0.744815	18.4864	4.39974e-05	0.00215186
RAB29	0.647536	5.83314	18.4827	4.40676e-05	0.00215186
STARD4	-0.941415	4.52815	18.5089	4.42849e-05	0.00215505
HEXD-IT1	-0.980208	-0.975857	18.4697	4.4317e-05	0.00215505
LINC02188	-1.63016	-1.40956	18.4641	4.44247e-05	0.00215505
FTCD	-1.28233	0.481985	18.4785	4.44258e-05	0.00215505
TEX45	-0.832896	-0.161755	18.4505	4.46879e-05	0.0021642
AP1S2	0.72133	6.20777	18.4433	4.49604e-05	0.00217383
DPYSL5	-0.758664	7.80063	18.4434	4.51825e-05	0.00217663
GON7	0.613345	1.79172	18.4232	4.52191e-05	0.00217663
AC012511.1	-0.78092	1.25597	18.4222	4.52402e-05	0.00217663
LACTB	0.57889	3.9172	18.388	4.59147e-05	0.00220548
ST6GAL1	0.557494	7.33081	18.371	4.62558e-05	0.00221825
APOBEC3C	0.90169	4.20172	18.3677	4.66357e-05	0.00223283
CCDC92	-0.365729	5.79552	18.3367	4.69487e-05	0.00224054
CHADL	-0.743438	5.7791	18.3565	4.6949e-05	0.00224054
PPIAP39	1.57451	-0.692467	18.308	4.75387e-05	0.00226501
SLC6A9	-0.499427	6.61298	18.296	4.7787e-05	0.00227303
NBPF12	-0.508714	4.49345	18.2924	4.78613e-05	0.00227303
CEP135	0.349317	3.96336	18.2718	4.82928e-05	0.00228982
CBX1P2	-0.836451	-0.312043	18.2679	4.83735e-05	0.00228996
MOBP	-0.77188	10.7938	18.2489	4.8921e-05	0.00231216
PRXL2C	0.559356	3.72179	18.2047	4.97205e-05	0.00234619
AC027808.2	-1.07527	0.459138	18.1559	5.07877e-05	0.00239271
GNGT2	0.957293	1.19076	18.1417	5.11025e-05	0.0024037
CELF1	0.223436	6.68081	18.1329	5.12981e-05	0.00240679
CARD16	1.17505	1.12933	18.1281	5.14063e-05	0.00240679
PTGFRN	0.513331	5.09739	18.1278	5.14134e-05	0.00240679
RUSC2	-0.471369	6.07265	18.1114	5.17804e-05	0.00242012
C22orf23	-0.538679	2.09567	18.0961	5.21275e-05	0.00243248
ASPHD1	-0.622494	4.36789	18.0793	5.25099e-05	0.00244074
IQCJ-SCHIP1-AS1	-0.702951	1.86922	18.0775	5.25515e-05	0.00244074
OXCT2P1	-1.23306	0.478281	18.0876	5.25531e-05	0.00244074
EFS	-0.568787	6.02415	18.0291	5.3672e-05	0.00248877
CASP9	-0.316147	3.86248	18.0191	5.39055e-05	0.00249203
KLF13	-0.391986	6.98145	18.0188	5.39115e-05	0.00249203
SCPEP1	0.426202	5.1448	18.0089	5.41456e-05	0.00249277
MIR3142HG	1.84341	-0.434647	18.0134	5.41981e-05	0.00249277
C9orf3	-0.317331	5.97443	18.0044	5.42514e-05	0.00249277
LEKR1	0.601537	1.5251	18.0001	5.43537e-05	0.00249277
CYP2E1	-0.736133	1.99086	17.9975	5.44151e-05	0.00249277
GGT1	-0.626059	2.67638	17.993	5.45228e-05	0.00249277
SLC1A3	0.465734	9.38186	17.9929	5.45239e-05	0.00249277
MIR338	-1.05058	-1.05801	17.984	5.47359e-05	0.00249277
AC012313.1	-0.423224	3.83553	17.9829	5.47618e-05	0.00249277
MAP6D1	-0.694759	4.19467	17.9881	5.47741e-05	0.00249277
CCDC28A	0.475478	3.91787	17.976	5.49267e-05	0.00249586
NRCAM	0.527098	8.53302	17.9624	5.52544e-05	0.00250688
TMEM206	-0.529327	5.66356	17.9589	5.53398e-05	0.00250689
KDELC2	0.577276	4.53769	17.9453	5.56687e-05	0.00251096
CYP2J2	-0.52015	4.87644	17.9437	5.57072e-05	0.00251096
STAG3	-0.442178	5.31353	17.9424	5.57378e-05	0.00251096
HLA-DQA1	1.52415	5.73549	18.0029	5.57706e-05	0.00251096
POU3F3	-0.383246	6.00134	17.922	5.62374e-05	0.00252203
HLA-DPB1	0.978519	6.98996	17.9502	5.62817e-05	0.00252203
PBK	2.27701	-1.63107	17.9156	5.63947e-05	0.00252203
PRRG4	1.17555	2.24104	17.9222	5.64171e-05	0.00252203
ZDHHC7	0.322629	4.96565	17.9135	5.64449e-05	0.00252203
TMEM86A	0.697965	3.96991	17.9021	5.67266e-05	0.00253078
PRKG1	0.707217	5.16773	17.8835	5.73034e-05	0.00255264
NIPA1	-0.526355	7.43989	17.8734	5.74425e-05	0.00255498
FAM124A	-0.487541	6.05184	17.8625	5.77168e-05	0.00256331
AL031587.1	-1.05053	2.14157	17.8676	5.79416e-05	0.00256941
CP	1.05241	7.44856	17.8679	5.84834e-05	0.00258954
SMIM25	2.60828	1.20068	17.8606	5.90469e-05	0.00260369
S100A11	1.18814	5.12115	17.8523	5.91033e-05	0.00260369
CRTC3	-0.271494	6.1592	17.8078	5.91116e-05	0.00260369
FNDC3B	0.545801	6.04588	17.8056	5.91683e-05	0.00260369
SLC6A1-AS1	-0.778059	1.91615	17.8027	5.92451e-05	0.00260369
SAT2	0.430924	4.71115	17.7806	5.98204e-05	0.00262331
KCNQ1OT1	-0.644173	7.76402	17.7839	5.98697e-05	0.00262331
UPRT	0.358865	3.98274	17.7722	6.00397e-05	0.00262685
AC011374.2	0.901419	-0.612	17.7656	6.02116e-05	0.00263046
AC007950.1	0.311546	4.88908	17.7557	6.04725e-05	0.00263794
NKX2-2	-0.640658	4.8158	17.7212	6.14939e-05	0.00267853
PTK6	-0.768942	2.22817	17.7052	6.1825e-05	0.00268857
IKBIP	0.825346	2.79579	17.7021	6.1907e-05	0.00268857
COL11A2	-0.713454	4.29736	17.7021	6.21434e-05	0.00269195
AL589743.1	-0.881637	2.40327	17.6939	6.21719e-05	0.00269195
RAB20	1.17334	3.74216	17.7184	6.22591e-05	0.00269195
FUCA1	0.686076	4.19025	17.6795	6.2524e-05	0.00269944
SAMD9	0.686232	4.4046	17.6626	6.29881e-05	0.0027155
MAP3K1	0.481616	5.6692	17.6514	6.32956e-05	0.00272476
ZNF28	0.57831	4.17921	17.6372	6.36917e-05	0.00273781
TESK2	-0.345751	4.44332	17.6096	6.44648e-05	0.00276476
OR9P1P	-0.818172	0.471722	17.6082	6.45063e-05	0.00276476
MOCS3	0.447225	2.4177	17.5995	6.47512e-05	0.00276808
KIF1A	-0.418836	10.3716	17.5988	6.47718e-05	0.00276808
MYOZ2	0.695168	0.80443	17.5954	6.48683e-05	0.00276818
OTUD1	0.504264	4.22755	17.5828	6.52284e-05	0.00277952
GAPT	0.999154	2.10206	17.5651	6.57351e-05	0.00279414
AL031291.1	-0.992826	0.00270959	17.5642	6.57612e-05	0.00279414
RCBTB2	0.509179	5.25305	17.555	6.60275e-05	0.00280141
NKD1	-0.452995	6.11946	17.5428	6.63818e-05	0.00281239
RALGPS2	0.672924	5.03663	17.5397	6.64874e-05	0.00281282
AL450332.1	0.912683	0.679805	17.5214	6.70076e-05	0.00283076
RBP3	-0.952859	0.808141	17.5103	6.73321e-05	0.00284039
STOX2	-0.333818	6.46684	17.4818	6.81787e-05	0.00286958
PXK	-0.462705	7.52069	17.4805	6.82189e-05	0.00286958
LINC02541	1.43537	-1.16603	17.4629	6.87469e-05	0.00288075
C10orf90	-0.488915	5.85287	17.4621	6.8773e-05	0.00288075
MTCL1	-0.660652	5.27582	17.4708	6.87779e-05	0.00288075
SH3TC2	-0.541839	6.68613	17.4482	6.91917e-05	0.00289276
MPP2	-0.497034	5.87943	17.4423	6.93727e-05	0.00289276
JUP	-0.543571	4.72325	17.4382	6.94977e-05	0.00289276
DCAF6	0.336313	5.59319	17.4341	6.9621e-05	0.00289276
ARL8A	-0.362728	6.49331	17.433	6.96549e-05	0.00289276
TAS2R39	-0.803514	2.13778	17.4304	6.97367e-05	0.00289276
IZUMO4	-0.573442	2.68955	17.4298	6.97524e-05	0.00289276
ATP6V0E1	0.493405	5.63805	17.4096	7.03762e-05	0.00291216
PPCS	0.464847	4.36009	17.4069	7.04587e-05	0.00291216
CNTN2	-0.530152	9.42831	17.405	7.05168e-05	0.00291216
L3MBTL2	-0.484067	4.86275	17.3998	7.06791e-05	0.00291477
HTR7	0.915239	1.09481	17.3642	7.17936e-05	0.00295659
HSD17B11	0.578163	4.75592	17.3552	7.20761e-05	0.0029566
AC021915.2	-0.662321	2.17564	17.3551	7.20801e-05	0.0029566
RNF135	0.578916	3.5426	17.3528	7.21509e-05	0.0029566
JUND	-0.601826	6.70497	17.354	7.21955e-05	0.0029566
SASH1	-0.320302	8.41134	17.3387	7.26005e-05	0.00296803
FO393414.3	1.04085	-0.303493	17.3363	7.26761e-05	0.00296803
CACUL1	0.34031	6.51562	17.3286	7.29241e-05	0.00297303
RASSF3	0.586881	5.28024	17.322	7.31366e-05	0.00297303
PDE3B	0.7759	5.01888	17.3305	7.31962e-05	0.00297303
TRPM6	-0.592152	4.80594	17.3199	7.32024e-05	0.00297303
MYCN	-0.689213	2.3742	17.3125	7.34421e-05	0.0029769
AC100858.3	1.09302	-0.721268	17.3091	7.35506e-05	0.0029769
TNFSF12	0.593167	3.74392	17.305	7.3685e-05	0.0029769
TIGAR	0.495756	3.92589	17.3044	7.3702e-05	0.0029769
GNAZ	-0.415189	5.9662	17.2885	7.42188e-05	0.00298949
TTYH2	-0.456236	7.23484	17.2877	7.42463e-05	0.00298949
TMEM51	1.09986	2.98317	17.2967	7.43877e-05	0.00298949
AP001257.1	1.81219	-1.43243	17.2811	7.44634e-05	0.00298949
MAOB	0.836261	8.34283	17.2922	7.45521e-05	0.00298949
SLC5A11	-0.669104	5.95291	17.2876	7.4623e-05	0.00298949
DOCK8	0.673756	6.41523	17.2734	7.48442e-05	0.00299428
ANAPC16	0.503971	5.39004	17.2542	7.53495e-05	0.0030104
TKTL1	1.37022	0.746398	17.2437	7.58285e-05	0.00302543
SHROOM4	-0.482369	6.75972	17.2282	7.62142e-05	0.00303671
LPIN2	0.272866	6.35181	17.2214	7.64423e-05	0.00304168
ARL5A	0.602946	6.27104	17.2081	7.68934e-05	0.0030555
GLYATL1P1	1.35378	-0.924337	17.1961	7.73006e-05	0.00306608
PRPF3	-0.299046	5.36547	17.1941	7.73679e-05	0.00306608
C5orf64-AS1	-0.765604	0.388579	17.1891	7.75369e-05	0.00306764
MAT2B	0.456718	5.20123	17.1868	7.76155e-05	0.00306764
IFNGR2	0.673608	5.26154	17.1739	7.81212e-05	0.00308004
CLIC2	1.09397	3.38988	17.1865	7.82388e-05	0.00308004
ARRB2	0.617395	5.87236	17.168	7.82618e-05	0.00308004
PLCL2	0.461809	4.37859	17.1655	7.83478e-05	0.00308004
MOV10L1	-0.711306	1.62033	17.1591	7.85676e-05	0.00308457
2020-09-08	-0.399899	8.4617	17.1493	7.89097e-05	0.00309387
RIPK3	0.881808	1.25023	17.1421	7.91596e-05	0.00309954
AL031009.1	-0.894102	0.57473	17.1322	7.95044e-05	0.00310349
AC006262.1	-0.864196	1.81426	17.128	7.96514e-05	0.00310349
AC004945.1	-0.569359	2.40253	17.1267	7.96972e-05	0.00310349
AL133304.3	-0.594225	2.84306	17.1262	7.97152e-05	0.00310349
RASGRF2	-0.501711	6.50555	17.1187	7.99792e-05	0.00310349
RECQL	0.463544	4.50099	17.1181	7.99998e-05	0.00310349
AC012313.2	-0.702599	0.203479	17.1168	8.00475e-05	0.00310349
RNU2-31P	-0.774808	-0.328809	17.1152	8.01036e-05	0.00310349
TPT1-AS1	-0.371914	5.16006	17.1	8.06404e-05	0.0031173
ACP5	1.24978	3.80084	17.1321	8.07373e-05	0.0031173
ALB	-1.48736	0.472315	17.1238	8.07776e-05	0.0031173
BTN3A3	0.495234	4.05619	17.0904	8.09814e-05	0.00312107
GGA2	0.494773	5.81655	17.0657	8.1868e-05	0.00315111
TDP2	0.49171	4.86745	17.0606	8.20521e-05	0.00315408
PSMB9	0.605154	3.40464	17.0489	8.24799e-05	0.00316545
ARHGDIB	0.913102	5.53158	17.0705	8.25629e-05	0.00316545
CES5A	-0.891955	0.0449771	17.0127	8.38043e-05	0.00320887
TSPAN3	0.537509	8.08363	17.0085	8.39598e-05	0.00321065
B3GLCT	0.643381	4.72743	16.999	8.43119e-05	0.00321993
P3H2	0.515226	4.57661	16.9807	8.49969e-05	0.00324188
MRPL16	0.31721	3.64675	16.9553	8.59554e-05	0.0032742
DCSTAMP	2.66887	-0.395542	16.9653	8.66333e-05	0.00329252
CORO2B	-0.511147	6.86984	16.9368	8.66599e-05	0.00329252
IQCJ-SCHIP1	-0.635157	4.43069	16.93	8.69728e-05	0.00330015
CCDC183	-0.498648	1.41243	16.9219	8.72338e-05	0.00330579
FRAT1	0.617432	2.05669	16.918	8.73837e-05	0.00330604
AC007362.1	0.918319	0.84469	16.9159	8.7465e-05	0.00330604
TRIM41	-0.477184	6.19989	16.9106	8.7667e-05	0.00330683
CD58	0.614281	3.06711	16.9089	8.77355e-05	0.00330683
TAS2R40	-0.765844	1.82783	16.9021	8.79986e-05	0.00330683
HIP1R	-0.593875	7.02068	16.9002	8.81256e-05	0.00330683
HIP1	-0.382065	7.07324	16.8934	8.8337e-05	0.00330683
TNFAIP8L3	0.968716	2.47962	16.8915	8.84126e-05	0.00330683
AL356417.3	1.27333	1.8398	16.9001	8.84146e-05	0.00330683
CCR5	1.22379	2.74643	16.9071	8.84762e-05	0.00330683
CLEC7A	0.95156	4.86434	16.911	8.85822e-05	0.00330683
NCEH1	0.590688	4.68609	16.8865	8.8609e-05	0.00330683
WDFY4	0.775729	5.66745	16.8902	8.89882e-05	0.00331678
B4GALT5	0.480961	5.78491	16.8546	8.98633e-05	0.00333785
TMEM97	-0.662112	3.30107	16.8539	8.98927e-05	0.00333785
C3	0.955823	9.90489	16.8707	8.98935e-05	0.00333785
SMIM20	0.454093	3.45793	16.8469	9.01722e-05	0.00334398
AC027279.3	-0.836622	-0.924328	16.8388	9.04946e-05	0.00335171
LY75	0.859919	1.95833	16.8288	9.08951e-05	0.00336232
FAXDC2	-0.350754	6.74234	16.802	9.19794e-05	0.00339439
SBF1	-0.509739	7.47446	16.7994	9.20852e-05	0.00339439
AP001469.2	-0.790935	-0.797082	16.7988	9.21078e-05	0.00339439
ITM2C	0.632126	9.80115	16.7928	9.23538e-05	0.0033992
IPO13	-0.404701	6.85409	16.789	9.25107e-05	0.00340072
HIBADH	0.393289	4.62848	16.7847	9.26866e-05	0.00340294
KLHL31	0.970478	1.31361	16.7749	9.30891e-05	0.00341346
CD74	0.989126	9.91019	16.7782	9.37271e-05	0.00343258
CCDC85C	-0.396551	4.63688	16.7516	9.40529e-05	0.00344023
STX6	0.35854	5.69297	16.7477	9.42157e-05	0.00344191
PLEKHA2	0.516892	6.56724	16.7449	9.43346e-05	0.00344199
NSRP1P1	-0.606114	1.21268	16.7349	9.47522e-05	0.00344864
AL359091.5	-1.05685	-0.880437	16.7322	9.48629e-05	0.00344864
ACAT1	0.307864	5.31468	16.7321	9.48682e-05	0.00344864
AL117339.5	-0.867827	2.65643	16.7327	9.50853e-05	0.00345226
AC092811.2	-1.19245	-1.47166	16.7204	9.53613e-05	0.00345685
TMEM14C	0.472417	5.18534	16.7183	9.54518e-05	0.00345685
DDX60L	0.605364	4.84128	16.7156	9.55637e-05	0.00345685
RBBP8	0.533075	3.88005	16.6934	9.65075e-05	0.0034867
AC138207.4	0.776742	0.880599	16.6894	9.66812e-05	0.0034887
AP001189.1	-1.32568	-1.50978	16.6822	9.69863e-05	0.00349542
ZDHHC11B	-0.835076	3.98153	16.6971	9.71449e-05	0.00349686
STX11	1.11746	2.04911	16.68	9.72795e-05	0.00349743
SIGLEC1	2.06082	3.71474	16.7247	9.76387e-05	0.00350577
LCNL1	-0.880319	4.18285	16.6903	9.77495e-05	0.00350577
SRP14-AS1	-0.495926	4.39684	16.6613	9.78902e-05	0.00350654
VAMP8	0.973617	3.66284	16.6727	9.80245e-05	0.00350709
NRBP2	-0.509853	7.33936	16.6408	9.87827e-05	0.00352992
ERMAP	0.412738	4.26573	16.6212	9.96435e-05	0.00355251
TRAPPC3	0.372097	4.98838	16.621	9.96562e-05	0.00355251
GUCY1A1	0.755152	5.69869	16.6276	9.98827e-05	0.00355628
MMP2	1.12691	4.78579	16.6382	0.000100522	0.00357473
BMPR2	0.402641	7.43745	16.5962	0.000100755	0.00357868
PRKCZ	-0.511484	4.85762	16.5912	0.000100979	0.00358231
EMP3	0.952227	4.24436	16.5959	0.000101639	0.00360139
KIRREL2	-0.868189	-0.232713	16.571	0.000101888	0.00360587
AC009041.2	-0.651997	5.48072	16.5705	0.000102322	0.00361689
SLC44A3	0.61319	4.24683	16.5465	0.000103	0.00362779
PIP	-0.820877	1.65331	16.545	0.000103068	0.00362779
SNRPG	0.505937	3.6015	16.5446	0.000103086	0.00362779
LRRC25	1.21313	3.01306	16.5635	0.000103123	0.00362779
SSPO	-0.862136	4.53811	16.5592	0.000103631	0.00364129
GNA14	-0.603295	4.59469	16.528	0.000103859	0.00364496
CPVL	1.16423	5.32864	16.5652	0.000104017	0.00364618
POGZ	-0.240831	7.05981	16.513	0.000104546	0.00365754
TNFRSF21	-0.559731	7.26584	16.512	0.000104591	0.00365754
MIOS	0.364955	5.09482	16.5081	0.00010477	0.00365754
GIMAP4	0.788956	4.22379	16.5141	0.000104838	0.00365754
RASIP1	-0.793016	1.52873	16.4937	0.000105442	0.00367426
RAVER2	0.583689	5.00268	16.4891	0.000105658	0.00367741
GNG12	0.85067	6.97735	16.5028	0.000105879	0.00368076
STK4	0.349462	6.31668	16.4795	0.000106113	0.00368283
ST14	1.90023	3.02152	16.5262	0.000106189	0.00368283
ZDHHC15	0.616609	4.05451	16.4682	0.000106643	0.00369424
PLEK	1.07515	4.40757	16.4941	0.000106857	0.0036973
ZC3H12D	0.745129	1.83235	16.4503	0.000107494	0.00371285
SLC35F1	0.592635	5.101	16.4484	0.000107588	0.00371285
C4orf19	0.52158	3.25327	16.4463	0.000107685	0.00371285
TMOD3	0.503151	5.75985	16.4237	0.000108775	0.00374605
CARMN	-1.06398	1.92993	16.4172	0.000109733	0.00377233
UNC93B1	0.903295	4.5592	16.4197	0.000109837	0.00377233
U62631.1	-1.02269	1.9389	16.4102	0.000109922	0.00377233
UGCG	0.894531	6.01991	16.3999	0.000111057	0.00380064
RPN2	0.375411	6.33885	16.3759	0.000111108	0.00380064
RRAGD	0.608958	7.38195	16.3754	0.000111134	0.00380064
TGFBR2	0.79037	6.30665	16.3824	0.000111567	0.00380789
CDC45	-1.02698	-0.83156	16.3659	0.000111605	0.00380789
MOSPD1	0.519565	2.71198	16.3491	0.000112441	0.0038277
CRYM	-1.61046	-0.111439	16.3722	0.000112446	0.0038277
COMMD6	0.498619	4.40937	16.3388	0.000112959	0.00383517
HPR	-1.00458	2.39741	16.3512	0.000113038	0.00383517
CYP2S1	0.945082	1.64566	16.3368	0.000113056	0.00383517
AFDN	-0.284228	7.21718	16.3269	0.000113555	0.00384766
RPS27P16	-0.787227	-0.30147	16.3187	0.00011397	0.00385304
CHPT1	0.483638	6.07735	16.3186	0.000113975	0.00385304
RP1	-1.0564	-1.64127	16.3057	0.000114635	0.00385725
ATP10B	-0.580218	6.15136	16.3063	0.000114715	0.00385725
AL031587.5	-0.553749	1.65341	16.3041	0.000114715	0.00385725
KPNA4	0.427981	7.04426	16.3039	0.000114724	0.00385725
DPH3	0.48403	5.37096	16.3033	0.000114755	0.00385725
MEF2C-AS1	0.470934	3.07034	16.2916	0.000115357	0.00387307
DNM2	-0.36784	7.42809	16.2724	0.000116345	0.0038987
ATP6V1C1	0.459148	6.43433	16.2716	0.000116385	0.0038987
LZTS2	-0.482733	6.08097	16.2619	0.000116892	0.00390909
AC021016.2	0.766051	0.814924	16.2605	0.000116961	0.00390909
AC006033.2	1.28224	-0.215214	16.253	0.000117354	0.00391778
CADPS2	0.44547	4.70831	16.243	0.00011788	0.00392743
DOK5	0.580187	3.57508	16.2424	0.000117909	0.00392743
DTNB	-0.485779	6.11695	16.2276	0.00011869	0.00394895
CTSB	0.735313	9.28739	16.2273	0.000118856	0.00395
ZNF888	0.622581	2.03539	16.2134	0.000119441	0.00396081
CDKN2B-AS1	0.676593	3.07135	16.2133	0.00011945	0.00396081
HADH	0.320044	5.44465	16.2056	0.000119856	0.00396657
AL133325.3	-0.796184	3.73374	16.2179	0.000119893	0.00396657
NANOGP5	-0.510577	0.830889	16.1994	0.00012019	0.00397192
AC021654.1	-1.12582	-1.25308	16.1855	0.000120936	0.00399209
SLC22A23	-0.408382	6.27537	16.1741	0.00012155	0.00400788
SPHK2	-0.491346	4.60417	16.1654	0.000122027	0.0040191
ATXN2	-0.177786	6.8092	16.1548	0.000122603	0.00403357
SLC45A3	-0.547622	5.5184	16.143	0.000123247	0.00404441
ARHGAP17	-0.347559	5.63668	16.1424	0.00012328	0.00404441
FNBP1	-0.253231	7.78728	16.1413	0.000123344	0.00404441
GPIHBP1	-0.780564	4.93774	16.1544	0.000123748	0.00405311
INTS10	0.315122	6.14245	16.1272	0.000124118	0.00406074
PKP4	-0.707635	9.40472	16.1311	0.000124345	0.00406364
NIPAL4	-0.716188	4.34855	16.1276	0.00012474	0.00407202
GTF3A	0.414907	5.35619	16.1128	0.000124922	0.00407347
OR9A2	-0.65583	2.28591	16.1076	0.000125211	0.00407835
LILRA6	1.33552	2.87412	16.1276	0.000125471	0.00408154
MIRLET7BHG	-0.781195	4.50824	16.1187	0.000125586	0.00408154
ZNRF2P1	-0.51184	3.13209	16.0938	0.000125985	0.00409001
TIPARP-AS1	0.718273	-0.481666	16.0866	0.000126391	0.00409867
TTC39C	0.470231	3.72589	16.0739	0.00012711	0.00411742
MPP1	0.463248	5.0013	16.0714	0.000127249	0.00411742
PIK3R5	0.985828	4.28003	16.0901	0.000127424	0.00411855
RIPK1	0.316079	4.60934	16.0578	0.000128026	0.00413346
CGN	-0.602631	2.76073	16.0433	0.000128857	0.00415573
IRF8	1.08147	4.70596	16.0721	0.000129043	0.00415718
GPSM1	-0.496777	5.17971	16.0368	0.000129228	0.00415861
MTCO1P40	-1.51429	-1.48218	16.0289	0.000129686	0.00416878
AC010460.1	-1.19208	-1.34002	16.0031	0.000131191	0.00420767
AC012625.1	1.39053	-0.762185	16.001	0.000131314	0.00420767
NUPR1	0.704764	6.59319	16.0086	0.000131324	0.00420767
RHBDL2	-0.433028	3.65918	15.9929	0.000131787	0.00421556
SIRPB1	1.33865	2.77551	16.0153	0.000131857	0.00421556
OR5AK4P	0.955667	3.00237	15.9852	0.000132564	0.00423355
BRK1	0.433103	5.27576	15.977	0.000132729	0.00423423
AC016597.1	-0.645047	2.82172	15.9732	0.000132955	0.00423686
AC245884.9	-0.678042	1.99073	15.929	0.000135608	0.00431672
HYDIN	-0.44437	7.0978	15.9214	0.000136071	0.0043268
AL121957.1	-0.499016	2.07343	15.9154	0.000136436	0.00433231
GAPDHP71	-0.911732	0.396782	15.9137	0.000136539	0.00433231
MSL3	0.257254	4.54592	15.9084	0.00013686	0.00433784
AC080128.1	-0.979314	5.15674	15.9383	0.000137452	0.00435191
RAPGEF3	-0.544456	5.53414	15.8856	0.000138262	0.00437157
STARD7	0.413946	7.61163	15.8839	0.00013837	0.00437157
RASSF9	1.00528	4.4581	15.8892	0.000139584	0.0044052
BET1	0.462797	3.46696	15.8608	0.000139808	0.00440756
VMAC	-0.447423	3.10937	15.8558	0.000140122	0.00441273
DECR1	0.323325	5.1037	15.8395	0.000141148	0.00443964
MAP7D1	-0.433484	7.92518	15.8374	0.000141278	0.00443964
NCF1C	0.992737	0.533069	15.8021	0.00014353	0.00450558
STEAP1	0.976218	1.10911	15.7956	0.000143951	0.004514
TMEM251	0.609434	2.50387	15.7932	0.000144105	0.004514
INSIG1	-0.932505	6.44367	15.8131	0.000145238	0.004542
GACAT3	-0.953672	0.156145	15.7732	0.000145397	0.004542
NTNG2	-0.623543	5.2725	15.7771	0.000145602	0.004542
RTKN	-0.414806	6.32094	15.7699	0.000145616	0.004542
PODXL2	-0.566645	5.05409	15.7638	0.000146023	0.00454356
ZCCHC9	0.307241	3.29722	15.7627	0.000146083	0.00454356
PIEZO2	-0.538602	6.45876	15.7605	0.000146227	0.00454356
SHROOM1	-0.520413	5.04224	15.7597	0.000146283	0.00454356
PTCSC3	-0.764271	3.00967	15.7575	0.000146504	0.00454388
ZNF468	0.490965	2.98901	15.7548	0.000146602	0.00454388
CFI	1.24459	3.0858	15.7608	0.00014769	0.00457279
GTF2IP13	-0.720818	2.64814	15.7295	0.000148276	0.00458612
RPL23	0.554076	7.29499	15.7234	0.000148682	0.00459241
SKIL	0.49707	6.67388	15.7217	0.000148791	0.00459241
LINC02175	-0.586883	1.94056	15.7171	0.000149104	0.00459724
ACTN4	-0.390426	7.31137	15.7119	0.000149451	0.00460312
PPIAP77	-1.00734	-0.28998	15.7055	0.000149877	0.00461141
GNA11	-0.369358	5.81506	15.6882	0.000151047	0.00464255
SNRPGP2	0.923405	-0.635724	15.6819	0.000151477	0.00465093
RARRES3	0.855478	4.09619	15.6848	0.000152133	0.00466619
EIF2S3	0.484395	6.92019	15.6569	0.000153182	0.00469228
CLASRP	-0.575393	4.78229	15.6552	0.000153302	0.00469228
SYMPK	-0.383858	5.83107	15.6511	0.000153584	0.00469604
IPPK	-0.314184	2.80384	15.6399	0.000154352	0.00471214
GSTM3	-0.62592	6.31608	15.6472	0.000154431	0.00471214
TMC4	-0.671662	1.49928	15.6338	0.000154778	0.00471783
PAIP2B	-0.696678	7.85031	15.6367	0.000155462	0.0047338
PUM1	0.200652	6.93997	15.6104	0.000156411	0.00475777
TMEM255A	0.626117	5.43233	15.5993	0.000157258	0.00477418
BMPR1A	0.463696	6.43938	15.5982	0.000157275	0.00477418
MRPL45	0.346878	3.78292	15.5931	0.000157634	0.00478016
AC006262.2	-0.744512	0.601768	15.5835	0.000158312	0.00479579
LINC01630	-0.66606	3.44437	15.5692	0.00015933	0.00482166
MECP2	-0.2394	7.03547	15.5662	0.000159546	0.00482325
ELOVL1	-0.517316	6.74007	15.5631	0.00015977	0.00482506
IGFBP7	0.775849	7.21851	15.5683	0.000160337	0.0048372
STK17B	0.633772	4.60471	15.5493	0.000160761	0.00484485
GMFG	0.835607	2.73876	15.5471	0.000160919	0.00484485
PEX13	0.332406	4.51983	15.5403	0.000161414	0.00484709
EGFL7	-1.00818	2.89029	15.5589	0.000161427	0.00484709
LOXL3	0.518945	3.85534	15.5377	0.000161602	0.00484709
AL590617.1	1.16012	0.740159	15.537	0.000161652	0.00484709
RSPH3	0.367353	4.86512	15.5254	0.000162502	0.00486761
IDI1	-0.653151	6.01378	15.5294	0.000163059	0.00487935
AC110995.1	1.26614	-0.206998	15.4994	0.000164407	0.00491468
MBD2	0.33555	5.22716	15.4932	0.000164872	0.00492358
ASS1P12	-0.560987	0.26242	15.4882	0.000165237	0.00492823
OAS1	1.0329	3.4989	15.5025	0.000165362	0.00492823
BRF1	-0.47681	5.44196	15.4791	0.000165917	0.00493976
PIAS1	0.412859	6.03825	15.4735	0.000166335	0.00494277
AC133552.1	-0.893008	-0.935534	15.4733	0.000166354	0.00494277
TP53TG5	-0.523004	2.88298	15.4651	0.000166966	0.00495201
ZNF436	0.666125	5.87413	15.467	0.000167207	0.00495201
TRPV5	-0.768864	2.71749	15.4612	0.000167269	0.00495201
AL049542.1	-1.18776	1.47014	15.4771	0.000167365	0.00495201
SUMO3	0.452872	5.64385	15.4528	0.000167889	0.00495201
PHBP19	-0.552193	0.582021	15.4525	0.000167913	0.00495201
ROBO4	-0.765006	2.4142	15.4516	0.000167978	0.00495201
TTBK1	-0.437348	5.51645	15.4512	0.00016801	0.00495201
OAZ1	0.417474	7.32464	15.4438	0.000168575	0.0049637
AC084337.1	-0.434956	3.03604	15.4407	0.000168807	0.00496483
PCED1B	0.710933	2.37397	15.4388	0.000168951	0.00496483
TMED8	0.387358	6.17954	15.4361	0.00016916	0.00496603
BIN2	0.722878	3.63857	15.4318	0.000169487	0.00497067
SLC25A44	-0.283974	5.04786	15.4204	0.000170357	0.00498984
CXCL16	0.779056	5.93899	15.433	0.00017048	0.00498984
ARPC2	0.372023	6.48267	15.4082	0.000171292	0.00500864
HCCS	0.449393	3.03746	15.4028	0.000171711	0.00501317
PPM1L	0.43186	6.43313	15.4018	0.000171791	0.00501317
C1orf127	2.16072	-1.54826	15.3996	0.000171958	0.00501317
MAP7	-0.25557	8.09264	15.3938	0.000172407	0.00501655
CERK	0.354667	5.71073	15.3937	0.000172415	0.00501655
GPD2	0.446623	6.31269	15.3874	0.000172904	0.00502582
CD59	0.533559	7.72972	15.3844	0.00017314	0.0050277
MARK2	-0.312599	5.6875	15.3756	0.000173826	0.00503609
AC005086.1	-1.17327	-1.57791	15.3714	0.000174155	0.00503609
SIGLEC7	1.40804	2.13686	15.3895	0.000174208	0.00503609
AP001636.3	0.938421	-0.425508	15.3674	0.00017447	0.00503609
RILPL1	-0.368366	4.99816	15.367	0.000174501	0.00503609
POTEF	-1.7732	-2.22525	15.3656	0.000174611	0.00503609
SLMAP	0.265686	6.31141	15.3626	0.000174844	0.00503609
AL365475.1	-1.37396	-1.00898	15.3647	0.000174897	0.00503609
FAM90A20P	-0.93003	1.94029	15.3659	0.000174968	0.00503609
ZNF602P	-0.762137	1.54825	15.3574	0.000175259	0.00503955
KIF13B	-0.312487	7.63791	15.3521	0.000175679	0.00504188
SOX13	-0.448467	5.46963	15.352	0.000175682	0.00504188
BMP8A	-0.656389	4.75463	15.3423	0.000177077	0.00507694
LSP1	1.39847	4.67424	15.3623	0.000178328	0.00510783
MAP4	-0.427817	10.2827	15.3073	0.000179258	0.00512949
ACACA	-0.298865	7.25504	15.2953	0.000180226	0.0051522
AP000812.1	2.32503	-1.73281	15.2874	0.000180871	0.0051651
NCOA2	0.237633	6.73401	15.2855	0.000181028	0.0051651
KIAA0355	-0.197958	5.62754	15.2747	0.00018191	0.00517906
PLA2G6	-0.485478	4.87444	15.2741	0.000181964	0.00517906
XRN2	0.340246	5.9875	15.2731	0.000182045	0.00517906
EMB	0.637001	3.81341	15.2665	0.000182584	0.00518936
ATG5	0.393832	4.58129	15.2582	0.000183274	0.00520395
CXorf21	0.89623	2.10656	15.255	0.000183537	0.00520642
CD22	-0.665241	5.48979	15.2497	0.000184989	0.00524255
NPHS1	-0.937959	-1.35895	15.2257	0.000185973	0.00526067
SUZ12	0.323292	5.05511	15.2256	0.000185986	0.00526067
GALNT1	0.422261	5.74042	15.2227	0.000186229	0.00526248
MAN2A2	-0.433721	7.31696	15.2141	0.000186948	0.00527775
PCMTD1	0.429832	6.14845	15.1978	0.000188335	0.00531137
ADAMTS13	-0.5833	3.28759	15.1957	0.000188512	0.00531137
DGKZP1	-0.885597	-0.827344	15.1891	0.000189072	0.00531137
CLDN9	-0.938505	-0.0558359	15.1879	0.000189172	0.00531137
ITGB2	1.01605	6.76273	15.2186	0.000189209	0.00531137
A1BG	-0.604984	-0.0747659	15.1874	0.000189222	0.00531137
GYPC	0.902058	4.51521	15.1857	0.000190847	0.00535191
ALOX5AP	1.17837	4.67624	15.1956	0.000191499	0.00536506
SLC8A1-AS1	0.485797	3.30981	15.1565	0.000191874	0.00537046
RN7SL735P	-0.704447	0.0522193	15.1521	0.000192256	0.00537606
NNT	0.351212	6.08608	15.1465	0.000192747	0.00538465
RFX5	0.283393	5.02047	15.1442	0.000192943	0.00538502
AC113414.1	-0.552173	1.07553	15.1411	0.000193215	0.0053875
RIOX2	0.341478	5.06795	15.1332	0.000193907	0.0054017
PTEN	0.471842	6.8505	15.1283	0.00019434	0.00540602
AOAH	0.622582	4.76782	15.1272	0.000194429	0.00540602
TXNL4B	-0.422512	3.59351	15.1127	0.000195707	0.00542771
OR6W1P	-0.816322	1.3069	15.1067	0.000196242	0.00542771
LINC02099	2.82891	-1.04988	15.1185	0.000196631	0.00542771
DRAM2	0.618274	5.16171	15.103	0.000196635	0.00542771
TNPO1	0.475919	7.85171	15.1005	0.000196794	0.00542771
ADAMTS3	0.861515	1.88871	15.0985	0.00019697	0.00542771
PLEKHA6	-0.48262	7.27792	15.0985	0.000196972	0.00542771
HELQ	0.300584	3.85497	15.0982	0.000196993	0.00542771
MAN2B1	0.65834	4.86253	15.099	0.000197139	0.00542771
COL16A1	-0.746228	7.1504	15.1146	0.000197203	0.00542771
MAP4K4	-0.304695	9.17955	15.0955	0.000197237	0.00542771
RAB38	1.3191	0.0949973	15.0857	0.000198126	0.00544707
ITPR2	0.376915	8.49938	15.0727	0.000199281	0.00546959
CDCP1	1.19511	3.61938	15.0995	0.000199316	0.00546959
CEBPA	1.03406	4.72138	15.0972	0.000199587	0.00547193
MEGF6	-0.753781	2.75666	15.0649	0.000199986	0.00547737
BST2	0.860019	4.4693	15.0763	0.000200269	0.00547737
PRRX1	0.711816	5.7791	15.0656	0.000200778	0.00547737
RAI14	-0.430172	6.14319	15.0549	0.000200894	0.00547737
GYG1	0.523534	5.79865	15.0537	0.000201003	0.00547737
NOSTRIN	-0.710128	2.0616	15.0532	0.00020104	0.00547737
MRPL33	0.526564	3.86196	15.0527	0.000201088	0.00547737
KCNN3	0.611066	7.70695	15.043	0.000201971	0.005489
HIVEP3	-0.49577	5.53606	15.042	0.000202064	0.005489
AP001554.1	-0.82635	-0.248829	15.0419	0.000202074	0.005489
DIPK2B	-0.695109	3.50042	15.0368	0.000202719	0.00550144
SHF	-0.708509	3.69799	15.0379	0.000202916	0.00550172
MAPKAP1	0.36115	6.28283	15.0295	0.000203212	0.00550456
PSAT1	0.573521	7.33799	15.0275	0.000203395	0.00550456
AC034105.3	0.784581	-0.966605	15.0207	0.000204019	0.00551639
STOML2	0.375467	4.21433	15.0093	0.000205076	0.00553988
INSYN2B	0.380871	4.54834	15.006	0.000205384	0.0055431
NPIPB5	-0.966454	2.98265	15.0138	0.000206216	0.00556047
TNFSF15	1.50335	-0.0576714	14.9928	0.000207056	0.00557682
CPT1C	-0.560971	3.68583	14.9865	0.000207201	0.00557682
MTURN	-0.516843	11.1348	14.9824	0.000207588	0.00558213
CARMIL1	0.374595	5.63823	14.979	0.000207907	0.00558561
STAT2	-0.378744	7.10099	14.9752	0.00020827	0.00559024
HPS3	0.470248	5.6041	14.9673	0.000209007	0.00560494
AC108159.1	-0.676511	0.485814	14.9633	0.000209394	0.00561021
PRPS2	0.563815	3.35526	14.9553	0.000210146	0.00562522
CPA4	-1.0386	0.262054	14.9511	0.000210615	0.00563267
TCF7	-0.452414	3.74317	14.9469	0.000210952	0.00563486
NUTM2G	-0.698561	1.73082	14.9455	0.00021108	0.00563486
AQP4	0.825553	11.4952	14.9424	0.00021178	0.00564174
TPST2	0.460946	4.07477	14.9371	0.000211885	0.00564174
AP001623.1	0.961647	0.66062	14.9369	0.000211912	0.00564174
AL596244.1	-0.505314	4.00061	14.9319	0.000212384	0.00564918
AGPAT4-IT1	-0.780472	3.74307	14.9407	0.000212699	0.00565245
SNN	0.484737	7.47658	14.9243	0.000213119	0.00565734
ILF2P2	-0.779195	0.914486	14.9228	0.000213267	0.00565734
DERA	0.40093	4.3034	14.9172	0.00021381	0.00566663
AC073342.3	-0.816005	0.326757	14.9077	0.000214732	0.00568596
SYS1	0.330046	4.70149	14.9057	0.000214927	0.00568601
CDH11	-0.308686	6.58556	14.8957	0.000215901	0.00570629
WHRN	-0.564157	5.337	14.8956	0.000216081	0.00570629
GLE1	0.277044	4.25679	14.8835	0.000217099	0.00572804
CCNG2	0.470897	5.10691	14.866	0.00021883	0.00576852
SLAMF7	1.65246	0.852949	14.8736	0.000219705	0.0057864
AL031708.1	-0.741384	0.174045	14.8461	0.000220805	0.00581018
HID1	-0.601068	4.743	14.8392	0.000221882	0.00583036
ENPP7P2	-0.639771	-0.037963	14.8332	0.000222105	0.00583036
EPHA5	0.586718	5.09341	14.8326	0.000222165	0.00583036
C1QC	1.15027	7.48695	14.865	0.0002224	0.00583131
LINC00609	-0.594451	3.63204	14.8281	0.000222618	0.00583185
KANSL1-AS1	1.02682	0.849988	14.8255	0.000222876	0.00583341
AC068152.1	-0.266612	4.40616	14.8221	0.000223223	0.0058373
NAA60	-0.305435	4.98701	14.8158	0.000223864	0.00584887
STK17A	0.389538	4.53188	14.8086	0.0002246	0.00586289
AC138409.2	-0.389578	4.92909	14.7967	0.000225816	0.0058827
MBNL1	0.394219	7.41225	14.7961	0.000225874	0.0058827
PRIM2	0.480311	2.21719	14.7953	0.000225958	0.0058827
GPRIN3	0.594572	6.20271	14.7919	0.000226369	0.00588819
TMEFF1	-0.728792	1.61026	14.7853	0.000226986	0.00589902
H2AFY	0.365835	6.51264	14.7827	0.000227251	0.00590023
HSPA7	1.19146	3.89241	14.8105	0.000227433	0.00590023
AL359182.1	0.992014	1.18034	14.7771	0.000227824	0.00590388
LINC01505	-0.788444	1.77618	14.7757	0.000227975	0.00590388
KCNJ5	0.996059	4.71987	14.7984	0.000228271	0.00590636
VIM-AS1	0.818564	-0.090377	14.7705	0.000228511	0.00590677
CHRNA6	1.43982	0.543834	14.7768	0.000228688	0.00590677
FCHSD2	0.269929	6.05654	14.7508	0.000230559	0.00594493
MEF2C	0.535941	6.22857	14.7508	0.000230569	0.00594493
FAM114A2	0.362572	4.43328	14.7436	0.000231318	0.00595901
CITED2	0.902095	3.86522	14.7376	0.00023333	0.00599802
NCK1	0.436439	4.31305	14.7243	0.000233355	0.00599802
PSME3	0.298613	5.63235	14.7235	0.000233443	0.00599802
GUCY2D	1.39293	-0.808497	14.7205	0.000233753	0.00600075
TRAM1	0.529501	6.40047	14.7146	0.000234384	0.0060117
PDZD7	-0.669655	3.13805	14.7059	0.000235314	0.0060303
AC024084.1	1.23086	-1.03996	14.6948	0.000236501	0.00605546
CAMK1D	0.320779	5.86312	14.6878	0.000237258	0.00606957
LST1	0.890355	3.25632	14.6859	0.000238113	0.00607542
CNNM2	-0.295118	5.49468	14.6756	0.000238572	0.00607542
LMF1	-0.520765	4.39941	14.6755	0.000238582	0.00607542
HADHB	0.424011	7.76705	14.6743	0.000238713	0.00607542
ADAP2	0.793361	4.46022	14.6844	0.000238827	0.00607542
SDR42E2	-0.746814	0.230031	14.6724	0.000238923	0.00607542
ARHGAP23P1	-0.957559	-1.26956	14.6723	0.000238931	0.00607542
ATP5PF	0.409399	5.00854	14.6703	0.000239149	0.00607571
ABRAXAS2	0.383768	4.00467	14.64	0.000242467	0.00615079
PEX2	0.377326	5.30912	14.6395	0.000242522	0.00615079
PPP1CB	0.652686	8.08584	14.6125	0.00024576	0.00622672
CERS6	0.537999	5.32978	14.6087	0.000245939	0.00622672
RFFL	-0.291631	6.38132	14.6068	0.000246155	0.00622683
SERBP1	0.325913	7.58159	14.6047	0.000246391	0.00622746
ST8SIA1	0.533931	6.12243	14.6024	0.000246651	0.00622822
PDP1	0.487383	4.79741	14.6006	0.000246844	0.00622822
TSPO2	-0.723212	0.0839886	14.5977	0.000247176	0.00623124
RNA5SP151	-0.836339	-1.30649	14.5941	0.000247581	0.00623611
AL109811.1	-0.679135	-0.581358	14.5787	0.000249322	0.0062746
LIPA	0.572928	7.81583	14.565	0.000250885	0.00630855
AC026740.3	-0.927643	-0.748333	14.5488	0.000252736	0.00634967
ACSM5	0.699401	4.3678	14.5337	0.000254941	0.00639962
FUT1	-1.02952	-0.889766	14.5241	0.000255599	0.00641066
SLC30A7	0.430863	5.00981	14.5193	0.000256158	0.0064168
GGH	0.659761	2.24684	14.5182	0.00025628	0.0064168
BRCC3	0.346783	3.95379	14.5134	0.00025684	0.00642517
PDCD2	0.2516	4.62034	14.5116	0.00025705	0.00642517
PRUNE1	0.340237	4.08092	14.5054	0.000257778	0.00643727
HIST1H4B	1.02166	3.30617	14.5164	0.000258036	0.00643727
AC211476.6	-0.652092	-0.660815	14.5019	0.00025819	0.00643727
DRAM1	0.620993	3.24883	14.4909	0.000259484	0.00646406
NPL	0.541121	6.21811	14.4795	0.000260835	0.00648835
PPM1F	-0.364171	5.3108	14.4779	0.000261034	0.00648835
THSD7B	-0.819792	2.68964	14.4808	0.000261222	0.00648835
DSC2	0.7324	5.03112	14.4852	0.000261341	0.00648835
GARNL3	-0.3812	5.2575	14.4683	0.000262175	0.00649979
STMN1	-0.373499	8.26975	14.4659	0.000262465	0.00649979
CPNE2	-0.390775	5.88045	14.4648	0.000262595	0.00649979
PRDX3	0.434157	5.95534	14.464	0.000262685	0.00649979
PRPF40A	0.33944	6.68976	14.4595	0.000263232	0.00650787
SLC5A3	1.2445	7.29474	14.4912	0.000263953	0.00651567
AC006058.1	-0.580341	3.87725	14.4532	0.00026399	0.00651567
STAP2	-0.651041	0.77273	14.4481	0.000264602	0.0065217
CES4A	-0.765973	3.92396	14.4573	0.00026501	0.0065217
SYCE2	-0.645007	0.458102	14.4443	0.000265058	0.0065217
AC006001.3	-0.377771	4.75355	14.4438	0.000265121	0.0065217
LINC00649	0.931303	1.01682	14.4414	0.000265412	0.00652329
ZBTB33	0.556621	5.94048	14.4395	0.00026564	0.00652329
DEF8	-0.356343	5.72082	14.4365	0.000265997	0.00652329
SIGLEC22P	1.20508	-0.310822	14.4359	0.000266071	0.00652329
WNK4	-0.829396	0.997608	14.4322	0.000266527	0.00652603
PRKCZ-AS1	-0.648748	1.52713	14.4295	0.000266849	0.00652603
CATSPERG	-0.604992	2.47049	14.4276	0.000267082	0.00652603
VPS35	0.404481	7.00297	14.426	0.000267278	0.00652603
SLC35E3	-0.433163	5.19416	14.4259	0.000267291	0.00652603
EHBP1	0.39215	6.37119	14.4222	0.000267747	0.00652825
MRS2	0.2807	4.4064	14.4215	0.000267826	0.00652825
MMAA	0.495226	3.53786	14.4182	0.000268232	0.00653274
TDRD6	0.887685	3.7123	14.4238	0.000268893	0.00654344
PPA2	0.334991	5.0391	14.4026	0.000270147	0.00656852
CPA2	-0.980872	2.18412	14.4008	0.000271755	0.00660216
AC116345.1	0.723106	1.45867	14.3832	0.000272542	0.00661583
S100A10	0.909631	6.2759	14.3951	0.000274062	0.00664188
WASH7P	-0.588771	2.56841	14.371	0.000274066	0.00664188
FAM91A3P	1.10552	0.392819	14.3657	0.000274731	0.0066444
PRR7-AS1	-0.561309	1.22083	14.3652	0.000274796	0.0066444
ZMPSTE24	0.489728	5.60391	14.3648	0.000274847	0.0066444
TSPAN6	0.581454	4.62699	14.3503	0.000276672	0.00667266
SULT1C2	1.12146	3.06556	14.3654	0.000276711	0.00667266
GNPDA1	0.374751	4.77815	14.3493	0.000276797	0.00667266
AL512622.1	-0.944504	1.27024	14.35	0.000277062	0.00667266
TMX4	0.420776	7.07857	14.3448	0.000277367	0.00667266
AC093627.4	0.875754	0.714615	14.3443	0.000277427	0.00667266
AC018638.5	-0.685573	3.16217	14.3429	0.000277602	0.00667266
ERG	-0.874098	1.95896	14.3387	0.000278488	0.00668774
AC010336.8	-0.866703	-0.795461	14.3327	0.000278898	0.00668774
STAG1	0.304664	5.87291	14.3326	0.000278911	0.00668774
KCNQ5	0.946007	3.34317	14.3408	0.000279228	0.00668988
LINC01570	-1.02188	-1.05379	14.3235	0.000280071	0.00670464
DLEU7	0.667473	2.63086	14.3112	0.000281648	0.00672246
GJB1	-0.703685	5.91401	14.3261	0.000281722	0.00672246
PLCG2	0.572157	4.75098	14.3092	0.000281902	0.00672246
RPL12P25	-0.952685	-1.35514	14.3078	0.000282083	0.00672246
PRKD3	0.424554	6.26655	14.3074	0.000282134	0.00672246
RN7SL721P	-0.937279	-0.601053	14.3044	0.000282532	0.00672246
PRMT3	0.329003	4.8758	14.3039	0.000282592	0.00672246
LAMTOR2	0.524672	3.48417	14.3035	0.000282642	0.00672246
CKMT2	-0.513576	4.07637	14.3004	0.000283046	0.00672662
DENND2D	0.973179	4.30481	14.3154	0.000283847	0.00674023
PAM	0.519027	6.67376	14.2899	0.00028441	0.00674815
ATP6V1G1	0.404412	4.87671	14.2844	0.000285119	0.00675953
ADGRF5	-0.741536	3.67923	14.2822	0.000286568	0.00678496
MIR3648	-0.919303	9.43928	14.2991	0.000286653	0.00678496
GVINP1	0.63626	3.05362	14.2578	0.000288607	0.00682573
AC007308.6	-0.680958	0.944441	14.2492	0.000289741	0.00684564
AL137789.1	1.59981	-0.887373	14.2479	0.000289914	0.00684564
SERPINB1	0.647316	5.08482	14.2449	0.000290845	0.00686122
TMEM120B	-0.412294	3.52602	14.2394	0.00029104	0.00686122
HFE	0.426241	3.25803	14.2352	0.000291597	0.00686886
IFT57	0.351904	4.29386	14.2313	0.00029212	0.00687568
CLEC12A	2.00467	0.144129	14.2473	0.000292527	0.00687976
CTSA	0.458761	5.52019	14.2214	0.000293446	0.00689587
BOK	-0.489517	6.53413	14.2181	0.000293897	0.00689788
DNAJC6	-0.399327	7.95506	14.2158	0.000294197	0.00689788
AC093330.1	-0.841242	-0.744358	14.2146	0.000294359	0.00689788
MRPL1	0.435741	3.12197	14.2124	0.000294658	0.00689788
MRPL3	0.376361	5.10332	14.2115	0.000294783	0.00689788
IREB2	0.366867	6.12668	14.2103	0.000294938	0.00689788
ST18	-0.493536	8.40614	14.2082	0.000295229	0.00689923
LY96	1.1526	2.52078	14.2174	0.00029563	0.0069031
AC091492.1	1.37138	-1.00134	14.1866	0.00029816	0.00695189
TRIM38	0.605183	4.78397	14.186	0.000298237	0.00695189
LINC01770	-0.675913	0.576996	14.1846	0.000298427	0.00695189
MS4A4E	1.2608	1.68013	14.1915	0.000298803	0.00695515
VPS45	0.301663	5.61869	14.1767	0.000299513	0.00696246
TOR3A	0.392458	4.14895	14.1761	0.00029959	0.00696246
ANOS1	0.703431	7.65168	14.1813	0.00029992	0.00696463
MMD2	-0.720851	4.82605	14.1863	0.000300193	0.00696548
RPL34	0.471707	7.00254	14.1696	0.000300483	0.00696671
OPN4	-0.87352	0.468892	14.1617	0.000301571	0.00698645
TPT1P9	0.916354	-1.17738	14.153	0.00030277	0.00700469
CCL22	1.33943	-1.63692	14.1526	0.000302835	0.00700469
CYTL1	0.858085	1.56327	14.148	0.000303468	0.00701383
GPR82	0.602129	1.68089	14.1438	0.000304054	0.00702121
PTPRC	0.752284	6.91955	14.1544	0.000304264	0.00702121
DCP2	0.445735	6.07967	14.1373	0.000304954	0.00702579
STON2	0.54996	6.74959	14.1361	0.000305117	0.00702579
NIPAL2	0.650426	3.547	14.1357	0.000305179	0.00702579
PLD1	-0.3587	6.60066	14.1329	0.000305564	0.0070262
AP001767.1	-0.747643	0.0110418	14.1314	0.000305785	0.0070262
LPAR5	0.820683	4.27819	14.1411	0.000306107	0.0070262
GPR37	-0.493828	7.31233	14.1288	0.000306151	0.0070262
CSAD	-0.442195	4.47143	14.124	0.000306818	0.00703602
DNAJB13	-0.851079	-0.760827	14.1208	0.000307266	0.00704082
AC138409.1	-0.787691	3.95543	14.1304	0.000307975	0.00705157
APMAP	0.397775	5.79735	14.1113	0.000308601	0.00706041
SHANK3	-0.676374	5.46848	14.1171	0.000309609	0.00707797
LILRA4	1.38522	3.37284	14.1259	0.000310772	0.00709905
GOLPH3L	0.388193	4.36615	14.0931	0.000311185	0.00710297
ACTN2	-0.585098	5.7288	14.0967	0.000311482	0.00710426
SEPHS2	0.397254	4.76057	14.0841	0.000312476	0.00711701
PTPRH	-0.616938	4.00784	14.0831	0.00031288	0.00711701
RNF217	0.43002	5.20309	14.0806	0.000312972	0.00711701
EDA	0.377669	2.30844	14.0804	0.000313008	0.00711701
AL035681.1	-0.463991	1.86987	14.0727	0.000314116	0.00713669
AC142381.3	-0.816776	0.0735036	14.0638	0.000315396	0.00716024
FBRS	-0.367219	6.08425	14.055	0.000316668	0.00717885
AMIGO2	0.756039	3.49489	14.0557	0.000316703	0.00717885
SLC2A13	0.694388	4.41025	14.057	0.000317003	0.00718012
OSTC	0.548108	3.854	14.0493	0.000317495	0.00718574
PPP1R14BP3	-0.654604	1.12761	14.0431	0.000318396	0.00720059
PSMG2	0.317049	4.38458	14.0411	0.000318698	0.00720189
LYSMD2	0.495111	3.41665	14.0341	0.000319718	0.0072194
MEX3D	-0.524785	4.49757	14.0318	0.00032006	0.00722096
AC012150.1	1.62108	-0.194668	14.0362	0.000320498	0.00722096
ELOVL6	-0.464139	5.24611	14.0284	0.000320553	0.00722096
LINC01170	-0.591557	2.15644	14.0252	0.00032103	0.00722096
ZNF418	-0.31156	4.18257	14.0238	0.000321235	0.00722096
TMEM248	0.291293	6.56025	14.0228	0.00032137	0.00722096
ARSB	0.275049	5.00953	14.021	0.00032164	0.00722096
LGMN	0.968458	5.82653	14.047	0.000321749	0.00722096
DOK1	0.587285	3.85007	14.0074	0.000323659	0.00725065
HCN2	-0.676922	6.65499	14.0206	0.000323675	0.00725065
SIRPD	1.61642	-1.78901	14.0063	0.00032381	0.00725065
APOBR	1.0528	3.32055	14.0178	0.000324311	0.00725633
CYTH1	-0.321378	6.74631	13.9961	0.000325342	0.00727387
CARNS1	-0.815952	8.44084	14.0137	0.000325903	0.00728089
CUX1	-0.219397	7.07246	13.9883	0.000326496	0.0072886
CTR9	0.330092	5.63726	13.9844	0.000327091	0.00729636
AC066613.1	0.541823	1.83601	13.9808	0.000327629	0.00730282
SDK2	-0.638451	5.06345	13.9864	0.000328204	0.00730791
ERG28	-0.374576	4.1631	13.9751	0.000328476	0.00730791
CABLES1	-0.834827	3.89098	13.9919	0.000328602	0.00730791
PHF2	-0.247938	6.17726	13.9711	0.000329082	0.00731306
MIR4525	-1.31786	-1.40813	13.9679	0.000329573	0.00731847
PSMB8	0.625463	3.95979	13.9642	0.000330126	0.00732522
BMF	0.767294	3.88109	13.9631	0.000331151	0.00733757
DCLK1	0.610922	8.79362	13.9573	0.000331181	0.00733757
CYBA	0.951976	5.48575	13.976	0.000332123	0.00735212
ATP11C	0.418773	4.87722	13.9489	0.000332461	0.00735212
LCAL1	1.52581	-1.42738	13.948	0.000332587	0.00735212
FXR2	-0.305229	5.56545	13.9415	0.000333593	0.00736883
FOXN3	0.352937	6.81754	13.934	0.00033474	0.00738861
KRTAP5-1	-1.18966	-1.57174	13.931	0.000335196	0.00739314
SMAD9-IT1	-0.618322	0.299053	13.9282	0.00033563	0.00739405
GAB3	0.575485	4.12124	13.9221	0.000336572	0.00739405
METTL9	0.392049	6.34605	13.9219	0.000336601	0.00739405
PKIB	0.783015	1.35669	13.9186	0.000337115	0.00739405
PCED1B-AS1	0.628544	2.49468	13.9174	0.000337294	0.00739405
SNHG29	0.436643	5.90776	13.9153	0.000337622	0.00739405
IGSF8	-0.485375	6.7144	13.9152	0.000337643	0.00739405
CMTM3	0.550175	4.79141	13.9148	0.000337701	0.00739405
AC026801.1	-0.701131	0.487768	13.9145	0.000337748	0.00739405
PGGT1B	0.571271	5.96584	13.913	0.000337996	0.00739405
AC123768.1	-0.676312	0.174334	13.9129	0.000338	0.00739405
DDX50	0.328292	4.93038	13.9045	0.000339295	0.00740939
APBB1	-0.434812	7.33065	13.9039	0.000339397	0.00740939
CECR7	-0.590915	3.61012	13.9015	0.000339763	0.00740939
ATP7A	0.328335	4.8047	13.9005	0.00033992	0.00740939
SLC31A1	0.44604	5.09871	13.899	0.000340154	0.00740939
AC090286.2	-0.806098	-0.464194	13.8987	0.00034021	0.00740939
SMAP2	0.528865	6.44039	13.8952	0.000340751	0.00741569
LTF	2.92948	5.32666	13.9337	0.000341556	0.00742532
MAGOH	0.357826	2.74452	13.8892	0.000341699	0.00742532
CREBRF	0.416234	6.66771	13.8748	0.000343952	0.007464
SRGAP1	0.300243	6.82539	13.8738	0.000344115	0.007464
AL137009.1	0.624057	0.70132	13.873	0.000344239	0.007464
AC104651.1	1.18938	-0.393632	13.8713	0.000344505	0.00746422
CTSD	0.826641	7.94576	13.8842	0.000344756	0.00746422
AC078846.1	-0.38525	3.51534	13.8667	0.000345235	0.0074691
B3GALNT1	0.485213	4.70215	13.8585	0.000346539	0.00749093
PABPC4	0.488804	6.34114	13.8572	0.000346753	0.00749093
MARCKSL1	-0.555029	8.86936	13.8415	0.000349258	0.00753917
AC068888.1	-0.408217	4.50619	13.84	0.000349498	0.00753917
AC018638.2	-0.736547	2.75761	13.8379	0.00034994	0.00754318
HNMT	0.609956	5.50461	13.8334	0.000350993	0.00756035
AC008945.2	-0.836792	1.91617	13.8239	0.000352219	0.00757746
MTPN	0.517675	7.23987	13.8226	0.000352303	0.00757746
WLS	0.470825	7.64297	13.8173	0.000353174	0.00759067
TMEM8B	-0.294	6.23843	13.813	0.000353869	0.00759436
ABI1	0.421386	6.39229	13.8125	0.000353953	0.00759436
FABP3	-0.410865	4.4166	13.8102	0.000354321	0.00759436
RPS27L	0.480928	4.93672	13.8092	0.000354494	0.00759436
BCL2L11	0.594829	3.7972	13.8083	0.000354635	0.00759436
MYD88	0.624025	3.96954	13.8055	0.000355086	0.00759848
TRMT5	0.336572	3.95837	13.8025	0.000355579	0.00760349
SAMD4B	-0.426624	7.23275	13.8001	0.000355967	0.00760628
MSTO1	-0.382878	2.68978	13.7931	0.000357124	0.00762546
APOC1P1	1.23872	-0.426677	13.7819	0.000358972	0.00765937
USHBP1	-0.879168	-0.17432	13.7659	0.00036162	0.00771029
SORCS2	-0.566399	5.64214	13.7601	0.000363269	0.00773984
WAPL	0.28143	6.45127	13.7536	0.000363665	0.00774266
PPP1R3F	-0.406564	4.62035	13.7519	0.000363957	0.00774329
CDK15	1.07118	-0.678562	13.7489	0.000364461	0.00774842
RPL35A	0.519799	6.57402	13.7446	0.000365184	0.00775811
AC103831.1	-0.593729	3.1613	13.743	0.000365444	0.00775811
BNIP2	0.425426	6.44406	13.7382	0.00036626	0.00776982
FAM53A	-0.660833	1.5212	13.7301	0.000367625	0.00779317
SMC2	0.407724	5.23595	13.7208	0.000369193	0.00782079
TDRKH	-0.406016	3.63882	13.7144	0.000370283	0.00783308
AC092794.2	1.13455	-1.08723	13.7143	0.000370305	0.00783308
RBM46	1.18504	0.235693	13.705	0.000371901	0.00785735
SH3PXD2A	-0.455878	8.05616	13.7045	0.000371986	0.00785735
HELZ	0.247656	7.20646	13.7019	0.000372417	0.0078608
C19orf12	0.219805	4.53549	13.6892	0.00037461	0.00790142
BRSK2	-0.61348	4.75024	13.6934	0.000374883	0.00790152
MFAP3	0.3655	4.6132	13.6821	0.000375829	0.00791579
FAM13A	0.431275	5.6893	13.6774	0.000376652	0.00792747
GASK1B	0.715096	7.33185	13.6807	0.000377763	0.0079438
BNC2	0.803974	4.79335	13.6815	0.000378183	0.0079438
AC015712.6	-0.647749	2.69699	13.6664	0.000378555	0.0079438
SPATA2	-0.326732	5.22654	13.6651	0.000378798	0.0079438
FUCA2	0.369712	5.10746	13.6636	0.00037906	0.0079438
AR	0.557791	5.04056	13.662	0.000379326	0.0079438
PRKAR2B	0.51551	4.71272	13.6608	0.000379535	0.0079438
TMEM184C	0.379273	5.61617	13.6605	0.000379587	0.0079438
SLCO2B1	0.694588	7.53691	13.6662	0.000379967	0.00794607
CHST11	0.566537	5.73309	13.6568	0.000380235	0.00794607
IL16	0.585956	4.42229	13.6304	0.000384903	0.00803792
ANTXR2	0.560339	4.69991	13.6277	0.000385366	0.00804188
SETDB2	0.286561	4.8464	13.6187	0.000386982	0.00806989
GDPD5	-0.634497	4.01749	13.6175	0.000387907	0.00808345
AC022098.1	-0.449993	2.50068	13.6113	0.000388292	0.00808576
ATP6AP2	0.390979	6.5174	13.5947	0.000391276	0.00814215
AL121827.2	1.09787	5.17442	13.615	0.000393058	0.00817344
BLOC1S5	0.38618	3.6216	13.5784	0.000394226	0.00818764
PCBP4	-0.46943	6.20495	13.5781	0.000394297	0.00818764
CD44	0.668694	9.98731	13.5751	0.000394922	0.00819483
TMEM273	-0.46426	4.8386	13.5642	0.000396829	0.00822722
ARHGEF10	-0.544531	4.04207	13.563	0.000397041	0.00822722
FCRL6	1.11423	0.70527	13.5592	0.000397739	0.00823588
MICAL2	-0.412227	4.59567	13.5469	0.000400011	0.00826655
CLN8	-0.286775	6.45276	13.5468	0.000400023	0.00826655
AC131160.1	-0.847277	-0.771387	13.5466	0.000400066	0.00826655
AF001548.2	-0.768319	1.53172	13.5451	0.000400343	0.00826655
FAM135A	0.374461	6.31591	13.5406	0.000401161	0.00827764
SEC11A	0.405708	5.40718	13.5346	0.000402286	0.00829504
SH3GLB2	-0.463274	6.1786	13.5256	0.000403953	0.00832358
FGFR2	-0.451527	8.42784	13.5224	0.000404553	0.00833012
PLIN2	1.32836	5.21811	13.5555	0.000405196	0.00833752
RGS18	0.884437	2.57905	13.5139	0.000406426	0.008357
HEY1	0.611585	5.00026	13.5122	0.000406796	0.00835877
HNRNPA1P61	-0.878436	-1.27629	13.5073	0.000407385	0.00836382
LGI3	-0.498345	6.34132	13.5061	0.00040761	0.00836382
TOMM7	0.476924	5.90367	13.4949	0.000409717	0.00840119
DUT	0.267613	4.89879	13.474	0.000413687	0.00847669
FAM184B	-0.480671	2.65156	13.471	0.000414271	0.00848196
C6orf62	0.417226	7.02781	13.4692	0.000414616	0.00848196
IFIH1	0.398767	4.1911	13.4682	0.000414808	0.00848196
PDLIM5	0.421639	7.22658	13.4617	0.00041605	0.00849417
SLC35A1	0.444901	2.62025	13.4615	0.000416086	0.00849417
DOCK3	-0.367659	6.54965	13.4606	0.00041627	0.00849417
TMEM242	0.315634	4.23391	13.4544	0.000417458	0.00851251
BHLHE40-AS1	0.606835	0.0373891	13.4473	0.00041882	0.00853436
FRRS1	1.68605	2.15139	13.4714	0.000419381	0.00853988
CYP51A1	-0.61908	3.28766	13.4394	0.000420369	0.00855016
RNF6	0.383441	5.28455	13.4381	0.000420615	0.00855016
TMCC1-AS1	0.453788	2.09237	13.4374	0.000420756	0.00855016
AC011474.2	-0.887812	-0.990903	13.434	0.000421409	0.00855607
CAPN9	-0.578648	3.32583	13.4329	0.000421629	0.00855607
AC087257.1	-0.56898	0.422305	13.4311	0.000421979	0.00855728
RASGEF1C	-0.603123	3.01933	13.428	0.000422586	0.00856003
ZSWIM5	-0.277321	3.61858	13.4274	0.000422696	0.00856003
RANBP3L	0.891582	5.83545	13.4462	0.000423211	0.00856457
UBXN10-AS1	0.797141	-0.276799	13.4229	0.000423582	0.00856618
NCF1	0.853308	2.13421	13.4161	0.000424911	0.00858674
DHODH	-0.384343	3.85947	13.4147	0.000425181	0.00858674
NHSL1	0.400681	6.14981	13.3936	0.000429358	0.00866046
MMD	0.461418	4.79224	13.3933	0.00042942	0.00866046
FHL1	0.452707	6.86768	13.3851	0.000431045	0.00868729
APPL2	0.231218	6.50205	13.3821	0.000431648	0.00869348
AC005042.1	-0.533261	1.84913	13.3794	0.000432186	0.00869838
OTUD7A	-0.490519	6.03516	13.3778	0.000432504	0.00869882
CD86	0.812886	4.60565	13.3871	0.000433218	0.00870723
GSTO1	0.463923	4.86412	13.3599	0.000436097	0.00875913
WNK1	-0.290426	10.4631	13.355	0.000437087	0.00877303
ATP6V0A1	-0.238728	7.72016	13.3454	0.000439042	0.00880627
CAB39	0.347146	7.01027	13.3432	0.000439487	0.00880919
AC008759.3	1.41969	0.187673	13.3464	0.000439966	0.00881278
RETREG3	0.231722	5.02978	13.3342	0.000441321	0.00883391
CDKN1C	-0.512229	6.24869	13.3307	0.000442135	0.0088442
C2orf40	0.917997	3.81672	13.3287	0.000445166	0.00889512
CACNA1B	-0.904872	5.0195	13.3429	0.000445285	0.00889512
TBX10	-1.19942	-1.75649	13.3086	0.000446567	0.00891469
CDKN3	0.662221	0.196064	13.307	0.000446904	0.00891537
PABPC1	0.467622	8.76918	13.3049	0.000447341	0.00891805
CNGA4	-0.642328	0.661599	13.3016	0.000448033	0.00892293
MYH7B	-0.632657	4.27488	13.3053	0.000448413	0.00892293
ERI1	0.44197	4.30285	13.2993	0.000448495	0.00892293
TRIM21	0.601052	2.66687	13.2934	0.000449736	0.0089384
TMEM63A	-0.500648	7.77783	13.2927	0.00044988	0.0089384
LAPTM4A	0.541786	6.49353	13.287	0.000451058	0.00895577
DPH5	0.313132	3.34153	13.2842	0.000451649	0.00896145
UNC13B	-0.21966	6.32008	13.2766	0.000453234	0.00898516
LPP	0.512102	7.72143	13.2756	0.000453454	0.00898516
SUCLG2	0.429357	5.49761	13.2729	0.000454022	0.00899037
MAP3K2	0.388798	7.25094	13.2674	0.000455186	0.00900445
BACH1	0.460696	6.34738	13.2661	0.00045546	0.00900445
AL390728.6	0.749174	1.53565	13.2638	0.000455935	0.00900445
RPL5	0.423568	7.82	13.2637	0.000455956	0.00900445
ALG12	-0.351306	3.49882	13.2547	0.000457861	0.00903601
C9orf64	0.353566	3.59701	13.2503	0.000458791	0.00904828
MTCO1P12	3.52045	8.13327	13.284	0.000460127	0.00905952
AC013437.1	0.835719	-0.0788389	13.2436	0.000460224	0.00905952
CA14	-0.574056	4.16076	13.2429	0.000460516	0.00905952
AP1AR	0.56538	4.14126	13.2419	0.000460591	0.00905952
FERMT3	0.808847	4.24873	13.2389	0.000463572	0.00911207
SPAAR	-0.814103	0.333319	13.2248	0.000464241	0.00911913
STEAP2	0.638985	5.45186	13.2283	0.000464611	0.00912032
ATF1	0.393689	3.56915	13.2198	0.000465335	0.00912844
TAGAP	0.916341	3.98913	13.2312	0.000466093	0.00913723
CNP	-0.49854	10.3726	13.2057	0.000468388	0.00917609
TPT1	0.522431	9.36183	13.2034	0.000468887	0.00917977
FOXO3B	-0.397106	1.81739	13.2003	0.000469554	0.00918673
FGF2	0.724221	6.90462	13.2068	0.000470452	0.00919818
DESI2	0.350547	4.27714	13.189	0.000472017	0.00922266
AC097504.1	0.99837	0.200015	13.1798	0.000474038	0.009256
C1QTNF3-AMACR	-0.630152	-0.520743	13.1759	0.000474902	0.009264
ECPAS	0.193919	7.26181	13.1751	0.000475077	0.009264
PEX5L-AS1	-0.620902	2.00318	13.1705	0.000476091	0.00927762
BLOC1S6	0.408839	5.69296	13.1676	0.000476729	0.00928393
RMND5B	-0.217113	4.7621	13.1642	0.000477487	0.00929253
FAM149A	0.451242	4.52395	13.1618	0.000478011	0.00929659
KIF4B	-0.880371	-1.24461	13.1567	0.000479138	0.00931235
WDR3	0.339584	4.39964	13.1538	0.000479781	0.0093187
OSBPL5	-0.516939	4.48181	13.1425	0.00048232	0.00936185
RASGEF1A	0.509545	4.84757	13.14	0.00048288	0.00936653
COMMD8	0.576986	2.49788	13.1368	0.000483579	0.00937392
RGS1	1.11868	8.4136	13.1626	0.000483954	0.00937501
S1PR5	-0.576311	4.88361	13.1276	0.000486513	0.0094184
AL161785.1	0.83318	1.51231	13.1223	0.000486863	0.00941898
ALDH9A1	0.413464	6.53355	13.1182	0.000487781	0.00942055
S1PR1	0.395477	5.81928	13.1156	0.000488362	0.00942055
CNTLN	0.356079	4.68505	13.1139	0.000488758	0.00942055
NFATC2	0.546871	5.04301	13.1122	0.000489151	0.00942055
OR6L2P	-0.914558	-1.19155	13.1121	0.000489162	0.00942055
FAM19A4	-0.507845	2.48703	13.1113	0.000489342	0.00942055
IRF5	0.773631	4.0427	13.1196	0.000489392	0.00942055
RAB39A	0.77178	2.36471	13.1106	0.000489504	0.00942055
AC026401.3	-0.424856	2.17896	13.1062	0.000490518	0.00943088
TSSK3	-0.558801	0.749238	13.1054	0.000490681	0.00943088
IPO8	0.354118	6.21018	13.102	0.000491475	0.00943997
LCP1	0.791878	6.37652	13.1148	0.000492023	0.00944435
TRAPPC9	-0.259833	6.04065	13.0952	0.00049301	0.00945713
AC145423.3	-0.790876	0.0743122	13.0937	0.000493357	0.00945761
LASP1	0.323635	6.41394	13.087	0.000494903	0.00948107
AC026401.2	-0.911201	0.0466353	13.0846	0.000495463	0.00948563
C8orf34-AS1	0.933019	1.14542	13.0831	0.000495787	0.00948567
LGR5	-0.506817	4.93257	13.0791	0.000496723	0.00949742
PLCL1	-0.411294	7.52595	13.0769	0.000497216	0.00950067
TOMM22	0.38596	4.1589	13.0754	0.000497572	0.00950129
RNU7-4P	1.33421	-0.902467	13.0729	0.000498141	0.009506
AC073413.1	-0.562782	1.25237	13.0622	0.000500637	0.00954744
RPL7	0.445873	8.00584	13.0593	0.000501311	0.00955411
CPEB1	-0.355699	4.53041	13.0447	0.000504709	0.00961265
ID4	0.808689	6.84812	13.0591	0.000505055	0.00961302
AL157394.2	0.995695	1.76277	13.0424	0.000505493	0.00961514
RPL34P17	-0.628099	2.16575	13.0383	0.000506234	0.00962301
SNX12	0.268346	5.10595	13.0366	0.00050663	0.00962433
TOM1L2	-0.399221	6.83543	13.0289	0.000508431	0.00965231
FCGR1CP	1.37558	2.09115	13.0444	0.000508783	0.00965278
AFG3L1P	-0.443112	4.09217	13.0242	0.000509556	0.00966122
AC119396.1	-0.731846	0.262936	13.0192	0.000510726	0.00967718
TMED10	0.470015	8.18441	13.0172	0.000511224	0.00968038
PIK3C2B	-0.507274	5.97158	13.0109	0.000512809	0.00970416
PCSK6-AS1	-0.872268	1.10681	13.0007	0.000515157	0.00974022
GALNT10	0.448894	5.70744	12.9998	0.000515377	0.00974022
AL034550.1	-0.78134	1.05407	12.996	0.000516274	0.00974528
TLN2	-0.298718	7.29005	12.9959	0.000516306	0.00974528
MIR1254-1	-0.651487	-0.334259	12.9917	0.000517304	0.00975785
MGST1	0.730061	6.44373	12.9955	0.000519138	0.00978618
EML2	-0.359662	5.45006	12.9736	0.000521685	0.0098279
TAB2	0.500477	7.43951	12.9685	0.000522914	0.00984476
DAZAP2P1	-1.05382	-1.429	12.9666	0.000523379	0.00984722
ATP10A	-0.890293	2.65407	12.975	0.000523836	0.00984953
HABP4	-0.309314	5.85888	12.9598	0.000525037	0.0098658
TNFAIP2	0.860096	5.31603	12.9664	0.000527975	0.00991468
SLC4A1	-1.30109	0.0377731	12.9498	0.000530637	0.00995831
CYP51A1P3	-0.589156	0.940151	12.933	0.000531635	0.00997069
JAZF1	0.471683	4.82393	12.9308	0.000532167	0.00997432
AC064799.2	-1.28145	-1.34895	12.9238	0.000533901	0.00999767
RNF175	0.725025	2.22293	12.9231	0.000534092	0.00999767
RAB40B	-0.433753	5.49746	12.9211	0.000534581	0.0099994
NPEPPS	0.268697	7.03724	12.92	0.000534864	0.0099994
PCDH1	-0.42096	5.50733	12.9093	0.000537538	0.010043
AC244093.1	-0.681004	-0.39325	12.9077	0.000537923	0.0100438
PRELID3A	-0.352719	3.48156	12.8989	0.000540133	0.0100787
NRP2	0.809889	6.29007	12.9139	0.000540485	0.0100789
AC145423.2	-0.87851	-1.03835	12.8933	0.00054154	0.0100922
SLFN11	0.638778	4.97387	12.8958	0.000542008	0.0100945
AL162727.2	-0.720253	-0.826703	12.886	0.000543403	0.0101137
MKX	0.523572	3.23146	12.8847	0.000543727	0.0101137
PLCG1	-0.292471	6.6437	12.8831	0.00054413	0.0101148
PMS2P3	-0.349238	3.07925	12.8816	0.000544506	0.0101154
POLR3GL	0.361767	3.05701	12.8792	0.000545127	0.0101191
AC025423.5	1.3077	0.268984	12.8807	0.000545662	0.0101191
VAV1	0.660973	4.23279	12.8798	0.000545736	0.0101191
AC090515.5	-0.676629	0.196434	12.8748	0.000546229	0.0101219
CKLF	0.581776	1.52174	12.8701	0.000547426	0.0101377
EPB41	0.385657	5.48228	12.8601	0.000549985	0.0101655
CNOT6L	0.389989	6.13557	12.8598	0.000550054	0.0101655
AP000915.2	0.933279	-0.141896	12.8595	0.000550134	0.0101655
TMEM126A	0.404785	3.04676	12.8589	0.000550306	0.0101655
GORAB	0.35551	3.40696	12.8507	0.0005524	0.0101918
FO681548.1	-0.618541	0.572271	12.8506	0.000552423	0.0101918
SAMD9L	0.596673	5.5005	12.8504	0.000553264	0.0102009
CYSTM1	0.380459	4.78382	12.8417	0.000554714	0.0102177
RECQL5	-0.319063	4.57608	12.8411	0.000554868	0.0102177
LRRK2	0.591876	6.86137	12.8423	0.000555315	0.0102195
TMEM19	0.397402	4.91829	12.8373	0.000555853	0.0102211
MUC20	-0.806566	2.96551	12.8442	0.000556126	0.0102211
BAIAP2L2	-0.736601	2.05759	12.8351	0.000556443	0.0102211
RNU1-16P	-0.536592	-0.285437	12.825	0.000559051	0.0102626
CHCHD6	0.483288	3.33817	12.8193	0.000560537	0.0102835
LINC01374	0.9802	0.186307	12.8011	0.000565312	0.0103646
KLHDC8B	0.672616	3.56981	12.7962	0.000566626	0.0103739
SPOP	0.227632	5.78813	12.7956	0.00056676	0.0103739
ZNF330	0.333033	4.57896	12.7948	0.000566978	0.0103739
TMEM156	0.775138	2.43626	12.7939	0.000567228	0.0103739
NEIL2	0.313466	4.90691	12.792	0.000567731	0.0103767
GPR150	1.33963	-1.30834	12.7868	0.000569092	0.0103951
GDPD2	0.636759	3.29832	12.7855	0.000569447	0.0103951
PARP9	0.494001	5.34478	12.7781	0.000571427	0.0104248
VPS36	0.237354	5.34253	12.7732	0.000572721	0.0104407
ZFHX2	-0.549107	4.5354	12.7729	0.000573009	0.0104407
SDCBP	0.580343	7.68356	12.769	0.000574022	0.0104527
SYNC	0.632628	3.41268	12.7657	0.000574745	0.0104594
SMIM26	0.423035	3.41637	12.7637	0.000575256	0.0104623
AC099336.1	-0.538513	1.92188	12.7598	0.00057631	0.0104693
CDK7	0.339469	3.25346	12.7589	0.000576571	0.0104693
ESD	0.411908	6.05957	12.7583	0.00057671	0.0104693
FAM201A	-0.686594	4.04345	12.7656	0.000577168	0.0104712
IBA57-DT	-0.799535	0.54537	12.7531	0.000578109	0.010477
DRD4	-0.717483	1.51656	12.7528	0.000578199	0.010477
TCTN3	0.35589	4.34079	12.7505	0.000578821	0.0104818
ERP44	0.320827	5.48682	12.7457	0.000580119	0.0104988
CYP2A6	-0.723849	1.79449	12.7428	0.000580914	0.0105068
CPNE3	0.448519	6.73473	12.735	0.000583035	0.0105387
GAS2L3	1.39249	3.09812	12.7582	0.00058351	0.0105398
AL390728.4	0.437778	4.20619	12.7321	0.000583813	0.0105398
AC098869.1	1.1974	-1.20659	12.7288	0.000584714	0.0105451
SACM1L	0.339079	5.93052	12.7284	0.000584822	0.0105451
AC011899.2	0.943663	0.5255	12.7262	0.000585425	0.0105495
AC092068.2	-0.861344	0.213176	12.72	0.000587126	0.0105695
ATG16L1	-0.194401	4.72985	12.7195	0.000587256	0.0105695
SNTB2	0.427972	5.55019	12.7139	0.000588804	0.0105909
RPL27	0.541793	6.52333	12.7069	0.000590724	0.0106149
ITGAM	0.593784	5.02134	12.7084	0.000590857	0.0106149
BMT2	0.612613	3.9112	12.7045	0.000591398	0.0106149
CHST9	0.63958	4.77142	12.7074	0.000591577	0.0106149
ABCB7	0.297309	4.77211	12.702	0.000592079	0.0106174
AC087273.2	0.963329	-0.663997	12.699	0.00059292	0.010626
LINC01896	-0.41598	3.6108	12.6907	0.000595214	0.0106556
TMX3	0.452734	5.6802	12.6898	0.000595454	0.0106556
HSDL1	0.345959	4.57036	12.6891	0.000595659	0.0106556
GNG2	0.703921	4.74042	12.6856	0.000598838	0.010706
ABI3BP	0.606409	6.28088	12.676	0.000600532	0.0107298
EVI5L	-0.503394	5.63065	12.6689	0.000601376	0.0107383
EZH1	-0.225481	6.29158	12.6624	0.000603128	0.0107582
RAN	0.36356	6.74262	12.6621	0.000603221	0.0107582
RAB32	0.68423	2.93334	12.6567	0.000604749	0.010767
HNRNPA1P16	-0.568392	-0.0302742	12.655	0.000605225	0.010767
AC073342.2	-0.589263	2.1027	12.6544	0.000605392	0.010767
THG1L	0.388851	2.21832	12.6539	0.000605535	0.010767
TGFB3	-0.67628	5.55017	12.6668	0.000605539	0.010767
ERH	0.509801	4.90091	12.6502	0.00060659	0.0107791
MFNG	0.773491	2.90303	12.6423	0.000608816	0.0108122
GAR1	0.562527	2.58305	12.64	0.000609473	0.0108173
PDSS2	0.298988	3.22851	12.6333	0.000611383	0.0108437
ZC3HAV1	0.388611	6.04024	12.6322	0.000611694	0.0108437
CCDC159	-0.412872	3.71818	12.6292	0.000612558	0.0108512
SNRPF	0.438795	3.09752	12.6282	0.000612855	0.0108512
TMEM98	-0.400506	5.49967	12.6173	0.000615986	0.0109001
TGIF1	0.547942	4.53422	12.611	0.000617795	0.0109255
SOWAHD	1.19784	0.795365	12.6125	0.00061842	0.01093
DHRS3	0.703473	6.09542	12.616	0.000619232	0.0109358
TRIM16L	-0.385031	3.97038	12.6051	0.000619491	0.0109358
ZZEF1	-0.236422	6.72303	12.6036	0.000619929	0.010937
EXTL3	-0.264444	5.97542	12.6005	0.000620822	0.0109443
SCIN	0.975697	6.3462	12.6237	0.000621142	0.0109443
2020-09-11	0.459703	7.73591	12.5984	0.000621459	0.0109443
AL133304.2	-0.576212	3.17975	12.594	0.000622726	0.0109598
DDX60	0.555298	4.70456	12.5928	0.000623086	0.0109598
UGP2	0.408471	6.32787	12.5831	0.000625896	0.0110027
CDC42BPB	-0.257846	7.56104	12.5791	0.000627067	0.0110167
TP73	-0.580511	1.1139	12.5773	0.000627617	0.0110198
AC092802.3	-0.653217	-0.705484	12.5745	0.000628419	0.0110273
ADAMDEC1	1.19975	-0.670265	12.5701	0.000629731	0.0110402
AC124283.5	-0.929319	-1.66736	12.5691	0.000630035	0.0110402
RNASEH2B-AS1	0.900321	2.4664	12.5711	0.000630279	0.0110402
AC009119.3	-0.825622	-0.500868	12.5615	0.000632267	0.0110678
XPOT	0.422599	7.173	12.5603	0.000632609	0.0110678
CNEP1R1	0.398555	3.84004	12.5578	0.000633364	0.0110745
CARD14	-0.544435	2.13259	12.5508	0.000635446	0.0111043
APOBEC3G	0.638965	2.92737	12.5443	0.000637366	0.0111312
PLSCR4	0.619842	6.58446	12.5358	0.000641392	0.0111949
AC069547.1	-0.450101	2.39749	12.5294	0.000641838	0.011196
SNX3	0.425832	6.62576	12.5251	0.000643135	0.011212
AKAP10	0.241627	5.50985	12.5235	0.000643623	0.0112139
BCL2A1	1.34247	2.51802	12.5387	0.000644802	0.0112278
AL590714.1	0.88399	-1.13392	12.5174	0.000645442	0.0112323
RPL12P31	-0.665974	-0.570676	12.5108	0.000647435	0.0112465
ANKRD20A9P	-1.38091	-1.41591	12.5098	0.000647741	0.0112465
AC006355.1	-0.57328	1.3422	12.5088	0.000648041	0.0112465
HMGB1P41	-0.533826	1.15218	12.5079	0.000648316	0.0112465
PIK3AP1	0.859661	5.4914	12.5261	0.000648439	0.0112465
FLNB	-0.445037	7.93874	12.5071	0.000648558	0.0112465
SGK2	-0.587978	4.84239	12.511	0.000648934	0.0112465
UHMK1	0.436571	7.45179	12.5041	0.000649493	0.0112488
LGI4	-0.465148	5.77457	12.503	0.000649831	0.0112488
HDAC6	-0.261704	5.9031	12.5008	0.000650496	0.0112537
DNAJC13	0.299042	6.91573	12.4968	0.00065171	0.0112681
MIR657	-0.875714	-0.0932716	12.4936	0.0006527	0.0112786
TM7SF3	0.324632	5.87052	12.4918	0.000653251	0.0112815
ANKMY2	0.30292	4.52161	12.489	0.000654081	0.0112892
RPS27A	0.433499	7.86857	12.487	0.000654702	0.0112933
IGF2R	0.364317	7.51334	12.4833	0.000655832	0.0113062
APBB1IP	0.766551	5.60281	12.4935	0.00065672	0.0113149
AL359504.1	-0.476409	0.349204	12.4745	0.000658556	0.0113344
AC093627.7	1.15709	1.87984	12.4826	0.000658623	0.0113344
GIMAP1	0.723745	2.35033	12.4704	0.000659827	0.0113444
AC026471.4	-0.44248	1.48748	12.4688	0.000660302	0.0113444
AC068587.4	-0.57675	3.95217	12.4683	0.000660671	0.0113444
WDR36	0.390722	5.03171	12.4664	0.00066107	0.0113444
FAM120B	-0.173919	6.15869	12.4662	0.000661129	0.0113444
NKAIN4	0.877509	4.81717	12.4809	0.000661905	0.0113511
CHMP3	0.362626	5.54544	12.4609	0.000662753	0.0113543
AC244153.1	-0.915267	0.361108	12.4606	0.000662866	0.0113543
FIGN	0.558296	4.88619	12.4571	0.000663954	0.0113664
LINC02200	1.05695	-1.04294	12.4522	0.000665479	0.0113858
AL589880.1	1.75139	0.0146972	12.4583	0.000667279	0.0114063
LRP2	-0.52621	7.72106	12.4466	0.000667448	0.0114063
SLC1A4	0.400574	5.7101	12.4377	0.000670004	0.0114433
HAUS1	0.353326	2.6011	12.4338	0.000671217	0.0114574
FHL3	0.540357	3.72685	12.4229	0.000674657	0.0114962
MGAT1	0.562407	6.47249	12.4236	0.000674927	0.0114962
AC007036.1	-0.582243	0.360734	12.4214	0.000675137	0.0114962
SH3GL3	-0.457367	5.81194	12.4209	0.00067529	0.0114962
PBDC1	0.384266	3.2669	12.4205	0.000675446	0.0114962
COPRS	0.445466	4.59217	12.4185	0.000676055	0.0114989
FLYWCH1	-0.444856	5.82681	12.4175	0.000676383	0.0114989
DOCK9	-0.345896	7.9712	12.4117	0.000678227	0.0115191
AL139246.1	-0.99153	0.0996168	12.4122	0.000678351	0.0115191
RACK1	0.444311	7.70733	12.3956	0.000683351	0.0115973
CDRT4	-0.438153	1.58983	12.3887	0.000685573	0.0116216
ZCCHC24	-0.316471	8.109	12.3877	0.000685899	0.0116216
EPCAM-DT	-0.478411	2.4434	12.3875	0.000685967	0.0116216
FNTB	-0.53203	5.55344	12.3863	0.0006873	0.0116375
DDAH1	0.64543	6.90133	12.3813	0.00069007	0.0116751
FGA	-2.82453	-1.86821	12.3928	0.000690317	0.0116751
COX17	0.332505	3.77841	12.3724	0.000690855	0.0116775
C15orf62	-0.564664	1.84729	12.3652	0.000693171	0.0117099
SPPL2B	-0.558615	4.79176	12.3652	0.000694238	0.0117212
RAB12	0.343915	5.07534	12.3521	0.000697452	0.0117677
HIKESHI	0.326439	4.16264	12.3511	0.00069779	0.0117677
AC116317.1	-0.640343	-0.267114	12.3489	0.000698487	0.0117727
E2F3	0.332703	4.05445	12.3433	0.000700335	0.0117971
CAVIN4	-0.49814	1.88331	12.3416	0.000700895	0.0117998
SPECC1	-0.244673	7.4842	12.3391	0.000701737	0.0118072
DAPK2	-0.494705	3.39165	12.3315	0.000704225	0.0118423
CMBL	0.401726	4.79232	12.3249	0.000706426	0.0118725
CTNNBL1	0.205721	4.41401	12.3133	0.000710262	0.0119268
SPG21	0.298702	5.56019	12.3127	0.000710466	0.0119268
MAML2	0.300943	6.31576	12.3094	0.000711587	0.0119389
2020-03-10	-0.78515	0.296412	12.2948	0.000716482	0.012008
SPDYE3	-0.443505	3.17135	12.2946	0.000716526	0.012008
RWDD4P2	0.546464	0.492537	12.2912	0.000717692	0.0120207
GNAI3	0.402973	6.09715	12.2888	0.000718483	0.0120271
FGF20	1.06786	0.743376	12.2869	0.000719252	0.0120284
CHI3L2	1.66275	7.06683	12.3207	0.000719376	0.0120284
MYO1E	-0.267842	6.73862	12.284	0.00072013	0.0120342
GOLGA2P7	-0.566522	1.788	12.2783	0.000722036	0.0120592
IL21R-AS1	-1.09877	-1.59853	12.2721	0.00072416	0.012077
MIRLET7C	1.21029	-1.44131	12.2704	0.000724731	0.012077
AC116353.5	0.864644	-0.510119	12.2701	0.000724845	0.012077
TMEM65	0.428922	5.56432	12.2697	0.000724975	0.012077
WDTC1	-0.257147	6.04344	12.2692	0.000725154	0.012077
ATP6V1F	0.425977	5.00059	12.2572	0.000729229	0.012138
ZNF233	-0.338889	2.95976	12.2529	0.000730725	0.012156
DOCK7	0.417667	7.59364	12.248	0.000732421	0.0121741
METTL15P1	0.895562	-0.420939	12.2473	0.000732637	0.0121741
C1orf54	0.532521	2.68128	12.2421	0.000734431	0.012197
NINJ1	0.591606	5.42157	12.2431	0.000735212	0.0122027
TECPR2	-0.290575	6.45191	12.2387	0.000735601	0.0122027
AC122718.1	-0.50516	2.30049	12.2333	0.00073748	0.0122262
PKIA	0.594166	5.88178	12.2358	0.000737847	0.0122262
NADK2	0.54005	6.86188	12.2301	0.000738614	0.012232
FAAH	-0.516076	5.10384	12.2294	0.000739121	0.0122335
PRR13P2	-0.722796	-0.401197	12.2258	0.000740073	0.0122381
CYP51A1P2	-0.703621	0.00876722	12.2244	0.000740575	0.0122381
EIF5	0.437089	7.81111	12.2235	0.000740873	0.0122381
FGFR1OP	0.29603	3.64005	12.223	0.000741062	0.0122381
DOLPP1	-0.294213	3.70123	12.2178	0.00074287	0.0122611
YBX1	0.437164	7.5588	12.213	0.000744565	0.0122822
DPF3	-0.281	4.99762	12.2101	0.000745564	0.0122918
POLR2F	-0.457531	4.86678	12.201	0.000748787	0.012329
RPL36AL	0.381777	5.33246	12.1998	0.000749206	0.012329
LINC01094	0.723809	7.31393	12.2084	0.000749687	0.012329
LPCAT1	0.392285	5.53992	12.1982	0.000749751	0.012329
AL662907.2	-0.667514	1.35831	12.1978	0.000749913	0.012329
PEX5L-AS2	-0.650967	2.24473	12.196	0.000750536	0.0123323
GHR	0.519702	3.36199	12.188	0.000753376	0.0123721
PARP14	0.438739	6.71716	12.1847	0.000754552	0.0123845
PRDX6	0.44266	7.05475	12.1827	0.00075524	0.012387
AL133304.1	-0.748233	0.397852	12.1819	0.000755544	0.012387
AL450384.2	-0.435357	1.06215	12.18	0.000756197	0.0123881
DR1	0.415072	5.76327	12.1793	0.000756457	0.0123881
RALY-AS1	-0.420468	2.06669	12.176	0.000757632	0.0124005
MDN1	-0.215303	7.52971	12.1733	0.000758592	0.0124093
CLINT1	0.302859	5.63222	12.1568	0.000764494	0.0124989
PPP3CA	0.513193	6.32336	12.1489	0.00076736	0.0125388
VSTM2B	-0.626224	3.62533	12.1462	0.000769257	0.012561
GLB1L	0.39738	2.69701	12.1428	0.000769572	0.012561
BID	0.327463	5.02217	12.1413	0.000770093	0.0125625
RIN2	0.261541	6.43113	12.1318	0.000773544	0.0126118
SIRT2	-0.339707	8.01326	12.13	0.00077422	0.0126159
NACC2	-0.295822	8.40993	12.1246	0.000776196	0.0126411
FZD9	-0.650816	1.24195	12.1207	0.000777616	0.0126572
KIF1C	-0.456465	8.39559	12.1178	0.000778678	0.0126675
AC023510.2	0.810125	0.00194708	12.1137	0.000780165	0.0126791
SSPN	0.660349	6.34661	12.1216	0.000780253	0.0126791
BBOX1	0.607245	5.28471	12.1139	0.000781639	0.0126932
NEXN	0.541401	2.68787	12.1088	0.000781983	0.0126932
HLA-B	0.750838	7.81134	12.1149	0.000783658	0.0127134
SLC29A3	0.66112	3.50759	12.099	0.00078559	0.0127372
DMWD	-0.389658	5.16273	12.0972	0.000786254	0.0127372
SLC39A8	0.622201	5.26713	12.1015	0.000786425	0.0127372
CPB1	0.889956	0.168847	12.0918	0.000788259	0.0127599
NPM1	0.390821	7.70213	12.0856	0.000790577	0.0127904
UNC5B	-0.371695	6.60448	12.0815	0.000792106	0.0128081
PPFIBP1	-0.375295	6.08672	12.0775	0.000793611	0.0128254
AMELX	0.703429	-0.272857	12.0743	0.000794809	0.0128373
INSYN1	-0.537864	4.91034	12.0758	0.000795217	0.0128373
MAU2	-0.349856	5.81726	12.0718	0.000795728	0.0128385
MIR549	-1.16845	-1.21504	12.0702	0.00079632	0.0128407
RAB33A	-0.562769	3.20258	12.0691	0.000796741	0.0128407
AC079336.5	-0.875513	0.253372	12.0581	0.000800903	0.0129008
KLC1	-0.239876	6.57917	12.0567	0.000801429	0.0129009
AL136531.3	-0.842605	-1.00076	12.0557	0.000801789	0.0129009
CNOT7	0.422453	6.33204	12.051	0.000803572	0.0129225
ARFIP1	0.384004	5.15917	12.0456	0.000805606	0.0129482
BICRA	-0.498532	4.32983	12.042	0.000807009	0.0129637
C22orf46	-0.457583	5.4369	12.0389	0.000808186	0.0129754
TLR8	1.16639	2.8778	12.0534	0.00080862	0.0129754
CTSV	-0.795696	1.35981	12.0354	0.000809511	0.0129757
TNRC6C	-0.281214	6.39324	12.0354	0.000809519	0.0129757
PPIL1	0.392313	4.26436	12.0327	0.000810545	0.012985
DDX20	0.367768	3.29104	12.0269	0.000812777	0.0129939
HMCN1	-0.957125	2.76629	12.041	0.000812807	0.0129939
ZMIZ2	-0.390215	5.97868	12.0259	0.000813139	0.0129939
VIM	0.966807	8.95764	12.0436	0.000813635	0.0129939
ANGPT1	0.661041	4.82366	12.0306	0.000813645	0.0129939
LRP11	-0.391029	2.50044	12.0243	0.000813746	0.0129939
NAGA	0.474628	4.90477	12.0218	0.000814729	0.0130025
AC097658.1	-0.502394	2.30387	12.0188	0.000815863	0.0130128
CXCR4	1.10465	6.59549	12.0446	0.000816258	0.0130128
MLX	0.429034	4.21001	12.0162	0.000816881	0.0130157
CEBPG	0.531508	5.49743	12.0126	0.000818259	0.0130306
FLI1	0.520389	4.65676	12.0113	0.000818743	0.0130313
RNU6-523P	-0.749292	-0.914849	12.0097	0.000819376	0.0130343
R3HCC1L	0.334898	4.55478	12.0063	0.000820699	0.0130471
EFHD1	-0.379524	7.39062	12.0053	0.000821064	0.0130471
MAP1A	-0.31788	10.0024	12.0028	0.00082204	0.0130531
DGCR6	-0.43199	3.89004	12.0021	0.000822329	0.0130531
ABCB8	-0.400096	5.11682	11.9919	0.000826294	0.0130832
ADAM15	-0.462219	5.51026	11.9899	0.000827079	0.0130832
AC012313.10	-0.819265	-1.13206	11.9889	0.000827479	0.0130832
AC073957.3	-0.545104	3.17732	11.9867	0.000828306	0.0130832
SEC61G	0.575341	3.75452	11.9863	0.000828472	0.0130832
TMPO	0.393418	4.96074	11.9848	0.000829052	0.0130832
LINC01776	0.897779	0.113538	11.9847	0.000829091	0.0130832
SF3B6	0.449291	4.15584	11.9845	0.000829185	0.0130832
ITGAD	2.10467	0.281078	12.0045	0.000829261	0.0130832
DENR	0.362633	4.73029	11.984	0.000829384	0.0130832
AP001970.1	-0.902002	-1.38085	11.983	0.000829775	0.0130832
SLX4	-0.356755	3.97686	11.9825	0.000829965	0.0130832
ADAM9	0.490688	6.87557	11.9824	0.000830003	0.0130832
RNASET2	0.715896	6.36503	11.9843	0.000833501	0.0131313
PCDH7	0.503887	6.34486	11.9651	0.000836796	0.0131753
FAM110A	0.776883	0.919701	11.9641	0.00083719	0.0131753
LRR1	0.499332	1.24472	11.9624	0.000837871	0.013179
LEMD3	0.222267	5.27928	11.9591	0.000839167	0.0131924
MPP3	-0.591547	2.37258	11.9566	0.000840171	0.0131959
MAGI1-IT1	-0.501728	0.81818	11.9563	0.000840292	0.0131959
UBFD1	0.269984	5.52792	11.9532	0.000841524	0.0132082
RAP2C	0.42675	4.92734	11.9469	0.000844012	0.0132402
AP005060.1	0.551188	1.07419	11.9458	0.000844459	0.0132402
CNNM3	-0.301081	4.8308	11.9417	0.000846115	0.0132591
PDZD11	0.3318	4.2692	11.9399	0.000846825	0.013262
LAMB4	1.42356	-0.771851	11.939	0.000847202	0.013262
LYN	0.732089	5.18394	11.948	0.00084787	0.0132637
RB1	0.441985	6.6368	11.9364	0.000848207	0.0132637
TPRG1-AS1	0.992457	-0.675137	11.9333	0.000849461	0.0132762
PIAS4	-0.341596	4.48667	11.9303	0.000850685	0.0132883
OXSM	0.45952	1.79487	11.9286	0.000851339	0.0132915
LINC02473	-0.636281	1.47148	11.9272	0.000851906	0.0132933
SLC16A8	-0.713901	2.76573	11.919	0.000856116	0.0133519
MPEG1	0.991548	4.42923	11.933	0.000857721	0.0133652
HNRNPDLP4	-0.729316	-1.13548	11.9114	0.000858315	0.0133652
TEX52	-0.64609	0.442297	11.9113	0.000858334	0.0133652
C1QB	1.06754	7.61131	11.9329	0.000859469	0.0133758
LINC02232	0.744668	2.56174	11.9037	0.000861444	0.013397
AC063926.1	-0.728537	-0.381659	11.9029	0.000861736	0.013397
KCNJ8	0.519331	2.84646	11.8982	0.000863683	0.0134146
TCF15	-0.913471	-1.24079	11.8979	0.000863783	0.0134146
UBL5	0.405199	5.14971	11.8909	0.000866648	0.013452
LINC01480	1.07925	2.43881	11.8986	0.000867319	0.0134553
MRPS6	0.857772	4.48591	11.9016	0.000868218	0.0134622
ABHD17C	0.415902	4.02155	11.8823	0.000870197	0.0134858
NIPSNAP2	0.352401	6.00479	11.872	0.000874438	0.0135444
CAPN5	0.573461	5.29452	11.8703	0.000876208	0.0135637
ZNF780A	0.368472	4.94173	11.8667	0.000876605	0.0135637
MYBPC1	0.686448	5.55076	11.8725	0.000877833	0.0135693
ZNF541	-0.718594	-0.682519	11.8637	0.000877889	0.0135693
XK	0.640631	3.16838	11.8611	0.000878964	0.0135752
BRCA2	0.690872	2.54171	11.8605	0.000879192	0.0135752
CAAP1	0.354047	3.34568	11.8536	0.000882051	0.0136121
KCTD8	-0.465181	3.60147	11.8508	0.000883222	0.0136231
ZEB2-AS1	-0.569863	2.62825	11.8446	0.000885846	0.0136533
PAQR4	-0.51816	5.60038	11.8465	0.000886106	0.0136533
TMED5	0.568912	6.52542	11.8426	0.000887827	0.0136726
ISCA2	0.30458	3.76441	11.8383	0.000888466	0.0136728
HLA-A	0.69359	7.52119	11.8463	0.000888768	0.0136728
SNRPB2	0.372801	4.26964	11.8288	0.000892488	0.0137229
STKLD1	-0.560572	2.04702	11.8263	0.000893516	0.0137315
KLF11	0.42069	3.28602	11.8212	0.000895696	0.0137511
RPS25	0.437524	7.29403	11.8211	0.000895724	0.0137511
DARS	0.404456	6.26026	11.8189	0.000896649	0.0137581
ENPP2	-0.452046	8.82127	11.8168	0.000897543	0.0137647
LRP12	0.340577	4.12946	11.8114	0.000899832	0.0137827
ARHGEF37	-0.416028	6.8118	11.8111	0.000899994	0.0137827
ELMOD2	0.451406	4.74797	11.8108	0.000900123	0.0137827
GGTA1P	0.668765	3.02693	11.809	0.000900875	0.013787
AC087164.2	-0.810744	-1.07943	11.8049	0.000902623	0.0138041
AC087277.1	-0.614372	1.45839	11.8042	0.000902929	0.0138041
NAA20	0.358722	4.73766	11.8003	0.000904609	0.0138226
ST7	0.237003	4.38155	11.7992	0.000905083	0.0138227
CHST8	-0.612094	2.97426	11.7966	0.000906184	0.0138291
STON1-GTF2A1L	1.46711	1.78153	11.8127	0.00090644	0.0138291
FGD3	0.618503	3.69281	11.79	0.00090902	0.0138613
AL137024.1	0.610965	0.739005	11.7856	0.000910917	0.013883
KCTD20	0.300556	6.49156	11.7819	0.000912486	0.0138997
HSPBAP1	0.249971	4.18001	11.7746	0.000915655	0.0139408
RINL	0.430445	2.17007	11.7728	0.000916457	0.0139416
MANBA	0.415835	5.77088	11.7713	0.000917102	0.0139416
PTPN6	0.72168	4.32571	11.7788	0.000917133	0.0139416
KRT8P31	-1.15733	-1.06394	11.7687	0.000918241	0.0139513
ZMAT3	0.494271	7.43708	11.7615	0.00092135	0.0139913
PCBP2-OT1	-0.576474	0.822614	11.7586	0.000922624	0.0140034
ZSCAN18	-0.266094	5.45337	11.757	0.000923314	0.0140067
AC018638.4	-0.599257	3.72548	11.7565	0.00092429	0.0140143
AC114488.2	-0.706318	0.826314	11.7507	0.000926073	0.0140341
ARHGAP30	0.555032	4.67461	11.7483	0.000927147	0.0140431
NEK6	0.364181	6.41156	11.7461	0.000928114	0.014046
ASIC3	-0.652553	2.64341	11.7457	0.000928289	0.014046
ARHGAP42	0.540533	5.61204	11.7417	0.000930353	0.0140509
FGFRL1	-0.510732	5.89828	11.7433	0.000930443	0.0140509
NR2F1-AS1	0.382161	4.97835	11.7405	0.000930583	0.0140509
TNFSF13B	0.864524	3.4449	11.7476	0.000931174	0.0140509
AL136146.2	-0.614346	-0.578706	11.7389	0.000931261	0.0140509
TMEM68	0.39863	3.85888	11.7384	0.000931477	0.0140509
THAP12	0.33626	5.00522	11.7338	0.00093351	0.014071
ACTR3	0.40746	7.04957	11.7333	0.000933768	0.014071
AC009237.15	0.605924	0.68149	11.7313	0.000934619	0.0140711
ZNF775	-0.446528	2.64208	11.7311	0.000934731	0.0140711
AC025180.1	-0.595779	0.257271	11.7195	0.000939877	0.0141414
TUBB4A	-0.49398	8.81465	11.7173	0.00094086	0.0141489
DENND6A	0.28779	5.13106	11.7128	0.000942867	0.0141609
TEX30	0.414199	1.53447	11.7123	0.00094309	0.0141609
RSU1	0.348056	5.25887	11.7123	0.000943101	0.0141609
LPAR6	0.465532	5.24262	11.7038	0.000946887	0.0142089
UQCRB	0.329943	6.71336	11.7027	0.000947367	0.0142089
LAMTOR3	0.425694	4.83963	11.7019	0.000947744	0.0142089
CCDC162P	-0.373401	1.64938	11.6979	0.00094953	0.0142285
RPS3	0.48016	7.55766	11.6882	0.000953896	0.0142866
RPL39	0.580014	5.56837	11.678	0.000959918	0.0143695
AC073111.1	-0.572886	-0.256999	11.6736	0.000960533	0.0143714
S1PR3	0.667598	6.29021	11.6774	0.000962653	0.0143958
HECA	0.337143	5.75424	11.663	0.000965361	0.0144256
HMOX1	0.774036	4.9981	11.6746	0.000965623	0.0144256
PHF8	-0.223977	5.34676	11.6606	0.000966491	0.0144312
MMP15	-0.551565	3.50726	11.6564	0.000968414	0.0144504
EIF3F	0.266583	6.49242	11.6555	0.000968813	0.0144504
SLC30A5	0.348307	4.59144	11.6546	0.000969252	0.0144504
KLHL8	0.365254	4.96861	11.6529	0.000970017	0.0144545
VTN	-0.543371	0.260917	11.6515	0.000970653	0.0144567
ZFYVE19	-0.339345	4.29701	11.6482	0.000972186	0.0144722
FAM32A	0.294982	4.30049	11.6453	0.000973502	0.0144845
PTPMT1	0.337048	2.56835	11.6434	0.000974389	0.0144903
AC015909.5	-0.499578	0.916737	11.6419	0.000975111	0.0144938
E2F1	-0.493451	2.07096	11.6407	0.000975665	0.0144947
C9orf139	-0.606167	1.83283	11.6383	0.00097675	0.0144947
AL139294.1	-0.556816	2.00932	11.6379	0.000976935	0.0144947
AC126544.1	3.59379	0.347646	11.6675	0.000977143	0.0144947
AC087392.5	-0.823875	-1.23753	11.6358	0.00097794	0.0144992
AL450263.1	-0.58107	1.74748	11.6331	0.000979151	0.014508
ROCK1	0.258853	7.09625	11.6317	0.00097984	0.014508
PRR18	-0.569455	5.5758	11.6379	0.000980013	0.014508
RPL9P7	-0.633175	-1.33074	11.629	0.000981082	0.0145166
C6orf203	0.293862	3.08025	11.6265	0.000982241	0.0145215
KCNQ5-IT1	1.02859	0.0457938	11.6262	0.000982402	0.0145215
AMOTL1	0.379016	5.94065	11.6238	0.000983494	0.0145303
WDR20	-0.211211	5.09045	11.6176	0.000986393	0.0145634
AC107223.1	-0.455858	2.16115	11.6169	0.000986722	0.0145634
AGAP6	-0.399062	2.68159	11.6094	0.000990229	0.0146079
MPHOSPH6	0.311402	3.82127	11.6038	0.000992864	0.0146394
MRPS18C	0.314748	2.99238	11.6007	0.000994328	0.0146412
DYNLT3	0.659035	4.86276	11.6061	0.000994877	0.0146412
[truncated: 2,119 more rows]

## Sheet: SupplementalTable1.2
	NGenes	Direction	PValue	FDR
hsa03010 Ribosome	130	Up	1.46775e-19	9.91908e-16
GO:0006613 cotranslational protein targeting to membrane	103	Up	1.76242e-17	5.95523e-14
GO:0006614 SRP-dependent cotranslational protein targeting to membrane	99	Up	4.58697e-17	1.03329e-13
hsa05150 Staphylococcus aureus infection	58	Up	2.35344e-16	3.97614e-13
GO:0072599 establishment of protein localization to endoplasmic reticulum	115	Up	8.37552e-16	1.13203e-12
GO:0045047 protein targeting to ER	111	Up	1.0476e-15	1.17995e-12
GO:0002474 antigen processing and presentation of peptide antigen via MHC class I	92	Up	5.9439e-15	5.73841e-12
GO:0042119 neutrophil activation	462	Up	7.67442e-15	6.48296e-12
hsa04612 Antigen processing and presentation	62	Up	1.13787e-14	8.54411e-12
GO:0043312 neutrophil degranulation	449	Up	1.47616e-14	9.83378e-12
GO:0002446 neutrophil mediated immunity	461	Up	1.63631e-14	9.83378e-12
GO:0002283 neutrophil activation involved in immune response	452	Up	1.74616e-14	9.83378e-12
GO:0060333 interferon-gamma-mediated signaling pathway	84	Up	2.81506e-14	1.4634e-11
hsa05140 Leishmaniasis	71	Up	3.08275e-14	1.48809e-11
GO:0042590 antigen processing and presentation of exogenous peptide antigen via MHC class I	75	Up	5.55694e-14	2.50359e-11
hsa05322 Systemic lupus erythematosus	47	Up	6.80768e-14	2.67238e-11
GO:0070661 leukocyte proliferation	246	Up	7.15925e-14	2.67238e-11
GO:0019882 antigen processing and presentation	209	Up	7.19483e-14	2.67238e-11
GO:0048002 antigen processing and presentation of peptide antigen	178	Up	7.51334e-14	2.67238e-11
GO:0071346 cellular response to interferon-gamma	151	Up	1.08232e-13	3.65715e-11
GO:0006413 translational initiation	187	Up	1.23724e-13	3.98156e-11
hsa05152 Tuberculosis	157	Up	1.54815e-13	4.75563e-11
hsa05330 Allograft rejection	31	Up	1.8534e-13	5.44577e-11
GO:0046651 lymphocyte proliferation	225	Up	1.96365e-13	5.52931e-11
hsa05332 Graft-versus-host disease	31	Up	2.05228e-13	5.54772e-11
GO:0032943 mononuclear cell proliferation	227	Up	2.35765e-13	6.12808e-11
GO:0034341 response to interferon-gamma	166	Up	3.70475e-13	9.27286e-11
GO:0002479 antigen processing and presentation of exogenous peptide antigen via MHC class I, TAP-dependent	71	Up	3.98678e-13	9.62239e-11
GO:0070972 protein localization to endoplasmic reticulum	140	Up	5.77371e-13	1.34547e-10
GO:0050670 regulation of lymphocyte proliferation	177	Up	6.58938e-13	1.48437e-10
GO:0001906 cell killing	112	Up	7.34441e-13	1.60108e-10
GO:0070663 regulation of leukocyte proliferation	187	Up	8.62893e-13	1.82232e-10
GO:0050851 antigen receptor-mediated signaling pathway	233	Up	8.93899e-13	1.8306e-10
GO:0032944 regulation of mononuclear cell proliferation	178	Up	1.0238e-12	2.03494e-10
GO:0045088 regulation of innate immune response	266	Up	1.07347e-12	2.04529e-10
GO:0002478 antigen processing and presentation of exogenous peptide antigen	165	Up	1.08953e-12	2.04529e-10
GO:0001909 leukocyte mediated cytotoxicity	83	Up	1.18925e-12	2.17215e-10
hsa05320 Autoimmune thyroid disease	33	Up	1.38968e-12	2.47143e-10
GO:0019884 antigen processing and presentation of exogenous antigen	168	Up	1.45407e-12	2.51965e-10
GO:0042098 T cell proliferation	159	Up	1.91784e-12	3.16341e-10
GO:0038093 Fc receptor signaling pathway	181	Up	1.94715e-12	3.16341e-10
GO:0042102 positive regulation of T cell proliferation	82	Up	1.96601e-12	3.16341e-10
GO:0000184 nuclear-transcribed mRNA catabolic process, nonsense-mediated decay	120	Up	2.59921e-12	4.08499e-10
GO:1903039 positive regulation of leukocyte cell-cell adhesion	195	Up	2.88307e-12	4.42813e-10
GO:0002224 toll-like receptor signaling pathway	136	Up	3.21889e-12	4.83405e-10
GO:0002429 immune response-activating cell surface receptor signaling pathway	339	Up	4.19838e-12	6.03673e-10
GO:0002757 immune response-activating signal transduction	339	Up	4.19838e-12	6.03673e-10
GO:0002831 regulation of response to biotic stimulus	351	Up	5.18851e-12	7.30498e-10
GO:0002696 positive regulation of leukocyte activation	285	Up	6.01052e-12	8.21787e-10
GO:0050867 positive regulation of cell activation	297	Up	6.08454e-12	8.21787e-10
GO:0002449 lymphocyte mediated immunity	219	Up	6.20171e-12	8.21787e-10
GO:0050870 positive regulation of T cell activation	182	Up	6.3684e-12	8.27646e-10
GO:0051251 positive regulation of lymphocyte activation	248	Up	7.34671e-12	9.36774e-10
GO:0050671 positive regulation of lymphocyte proliferation	112	Up	9.13433e-12	1.14314e-09
GO:0070665 positive regulation of leukocyte proliferation	118	Up	9.3218e-12	1.1454e-09
GO:1903037 regulation of leukocyte cell-cell adhesion	262	Up	1.06943e-11	1.29057e-09
GO:0032946 positive regulation of mononuclear cell proliferation	113	Up	1.64815e-11	1.95407e-09
hsa04380 Osteoclast differentiation	121	Up	1.72562e-11	2.01065e-09
GO:0001819 positive regulation of cytokine production	395	Up	2.17164e-11	2.48745e-09
GO:0042129 regulation of T cell proliferation	132	Up	2.52075e-11	2.8392e-09
hsa04145 Phagosome	139	Up	2.7118e-11	3.00432e-09
GO:0032612 interleukin-1 production	94	Up	2.86612e-11	3.12407e-09
GO:0042110 T cell activation	408	Up	3.5029e-11	3.75756e-09
GO:0050854 regulation of antigen receptor-mediated signaling pathway	59	Up	4.04386e-11	4.27006e-09
GO:0019080 viral gene expression	188	Up	4.7114e-11	4.8984e-09
GO:0050853 B cell receptor signaling pathway	61	Up	4.81754e-11	4.93287e-09
GO:0050863 regulation of T cell activation	279	Up	5.0869e-11	5.13094e-09
GO:0007159 leukocyte cell-cell adhesion	292	Up	5.57944e-11	5.54498e-09
GO:0002697 regulation of immune effector process	347	Up	6.20946e-11	6.08167e-09
GO:0002221 pattern recognition receptor signaling pathway	180	Up	6.43813e-11	6.14101e-09
GO:0032611 interleukin-1 beta production	84	Up	6.54572e-11	6.14101e-09
hsa04940 Type I diabetes mellitus	36	Up	6.56788e-11	6.14101e-09
GO:0031349 positive regulation of defense response	321	Up	6.63353e-11	6.14101e-09
GO:0002181 cytoplasmic translation	95	Up	7.03202e-11	6.42195e-09
GO:1903557 positive regulation of tumor necrosis factor superfamily cytokine production	79	Up	7.35933e-11	6.63125e-09
GO:0006909 phagocytosis	248	Up	7.58238e-11	6.74233e-09
GO:0050852 T cell receptor signaling pathway	186	Up	8.04237e-11	7.05849e-09
GO:0051249 regulation of lymphocyte activation	379	Up	8.62343e-11	7.47142e-09
GO:2000106 regulation of leukocyte apoptotic process	74	Up	9.85212e-11	8.42792e-09
GO:0050764 regulation of phagocytosis	84	Up	1.13924e-10	9.62369e-09
GO:0022409 positive regulation of cell-cell adhesion	225	Up	1.23078e-10	1.02686e-08
GO:0032760 positive regulation of tumor necrosis factor production	77	Up	1.28438e-10	1.05852e-08
GO:0002460 adaptive immune response based on somatic recombination of immune receptors built from immunoglobulin superfamily domains	234	Up	2.13033e-10	1.73455e-08
hsa05169 Epstein-Barr virus infection	182	Up	2.28497e-10	1.83832e-08
GO:0019083 viral transcription	174	Up	2.31675e-10	1.84195e-08
GO:0038095 Fc-epsilon receptor signaling pathway	110	Up	2.71347e-10	2.13228e-08
GO:1903555 regulation of tumor necrosis factor superfamily cytokine production	139	Up	2.75784e-10	2.14224e-08
GO:0002291 T cell activation via T cell receptor contact with antigen bound to MHC molecule on antigen presenting cell	10	Up	3.46854e-10	2.66368e-08
GO:0071706 tumor necrosis factor superfamily cytokine production	143	Up	3.57429e-10	2.71405e-08
GO:0002833 positive regulation of response to biotic stimulus	213	Up	3.63062e-10	2.72567e-08
hsa04672 Intestinal immune network for IgA production	39	Up	3.67025e-10	2.72567e-08
GO:0031341 regulation of cell killing	75	Up	3.75068e-10	2.75512e-08
GO:0042108 positive regulation of cytokine biosynthetic process	61	Up	3.84183e-10	2.79173e-08
hsa05310 Asthma	22	Up	4.4961e-10	3.23241e-08
GO:0002755 MyD88-dependent toll-like receptor signaling pathway	35	Up	5.35346e-10	3.80828e-08
hsa05323 Rheumatoid arthritis	80	Up	5.43083e-10	3.82308e-08
GO:0032680 regulation of tumor necrosis factor production	136	Up	5.94659e-10	4.14299e-08
GO:0030888 regulation of B cell proliferation	51	Up	6.27637e-10	4.32813e-08
GO:0002699 positive regulation of immune effector process	183	Up	7.11321e-10	4.85567e-08
GO:0032609 interferon-gamma production	95	Up	9.63141e-10	6.50891e-08
GO:0032640 tumor necrosis factor production	139	Up	1.05464e-09	7.05672e-08
GO:0038094 Fc-gamma receptor signaling pathway	86	Up	1.06544e-09	7.05905e-08
GO:0001910 regulation of leukocyte mediated cytotoxicity	61	Up	1.1021e-09	7.23108e-08
hsa05164 Influenza A	141	Up	1.13949e-09	7.4045e-08
GO:0034142 toll-like receptor 4 signaling pathway	31	Up	1.19138e-09	7.66795e-08
GO:0045089 positive regulation of innate immune response	185	Up	1.2136e-09	7.73725e-08
GO:0002532 production of molecular mediator involved in inflammatory response	55	Up	1.26076e-09	7.96282e-08
GO:0002819 regulation of adaptive immune response	142	Up	1.35722e-09	8.4927e-08
GO:0002703 regulation of leukocyte mediated immunity	177	Up	1.52754e-09	9.47078e-08
GO:0070126 mitochondrial translational termination	88	Up	1.56964e-09	9.64331e-08
GO:0032652 regulation of interleukin-1 production	82	Up	1.62137e-09	9.87134e-08
GO:0002706 regulation of lymphocyte mediated immunity	124	Up	1.79393e-09	1.08245e-07
GO:0050864 regulation of B cell activation	112	Up	1.91129e-09	1.14305e-07
GO:0006402 mRNA catabolic process	346	Up	2.1438e-09	1.27086e-07
GO:0006415 translational termination	103	Up	2.26432e-09	1.33063e-07
GO:0050729 positive regulation of inflammatory response	119	Up	2.29371e-09	1.33628e-07
hsa05321 Inflammatory bowel disease (IBD)	53	Up	2.44538e-09	1.40369e-07
GO:0019883 antigen processing and presentation of endogenous antigen	17	Up	2.45999e-09	1.40369e-07
GO:0050766 positive regulation of phagocytosis	59	Up	2.47173e-09	1.40369e-07
GO:0070125 mitochondrial translational elongation	87	Up	2.67759e-09	1.50487e-07
GO:0016064 immunoglobulin mediated immune response	108	Up	2.69443e-09	1.50487e-07
GO:0032757 positive regulation of interleukin-8 production	42	Up	2.73308e-09	1.51395e-07
GO:0032732 positive regulation of interleukin-1 production	49	Up	2.75917e-09	1.51597e-07
GO:0051607 defense response to virus	201	Up	2.92848e-09	1.59602e-07
GO:0006612 protein targeting to membrane	191	Up	2.95223e-09	1.59609e-07
GO:0032635 interleukin-6 production	132	Up	3.0054e-09	1.61195e-07
GO:0032675 regulation of interleukin-6 production	124	Up	3.13253e-09	1.6669e-07
GO:0002695 negative regulation of leukocyte activation	149	Up	3.24287e-09	1.71213e-07
GO:0051250 negative regulation of lymphocyte activation	123	Up	3.27763e-09	1.71707e-07
GO:0002433 immune response-regulating cell surface receptor signaling pathway involved in phagocytosis	83	Up	3.37991e-09	1.74362e-07
GO:0038096 Fc-gamma receptor signaling pathway involved in phagocytosis	83	Up	3.37991e-09	1.74362e-07
GO:0019724 B cell mediated immunity	109	Up	3.4181e-09	1.74996e-07
GO:0006401 RNA catabolic process	377	Up	3.52168e-09	1.78944e-07
GO:0002431 Fc receptor mediated stimulatory signaling pathway	89	Up	3.56056e-09	1.79569e-07
GO:0042100 B cell proliferation	68	Up	3.62455e-09	1.81421e-07
GO:0009615 response to virus	277	Up	3.65097e-09	1.81421e-07
GO:0050856 regulation of T cell receptor signaling pathway	39	Up	3.70271e-09	1.82649e-07
GO:0032637 interleukin-8 production	68	Up	3.78739e-09	1.85472e-07
GO:0045730 respiratory burst	33	Up	3.97081e-09	1.93056e-07
hsa04621 NOD-like receptor signaling pathway	151	Up	4.1634e-09	2.00973e-07
GO:1902107 positive regulation of leukocyte differentiation	130	Up	4.24498e-09	2.03458e-07
GO:0071887 leukocyte apoptotic process	94	Up	4.30961e-09	2.05101e-07
GO:0050663 cytokine secretion	195	Up	4.41284e-09	2.08545e-07
hsa04142 Lysosome	123	Up	4.51744e-09	2.12006e-07
GO:0032731 positive regulation of interleukin-1 beta production	45	Up	5.10365e-09	2.37865e-07
GO:0032651 regulation of interleukin-1 beta production	73	Up	5.17278e-09	2.39436e-07
GO:0009595 detection of biotic stimulus	26	Up	6.08386e-09	2.77934e-07
GO:0050858 negative regulation of antigen receptor-mediated signaling pathway	26	Up	6.08675e-09	2.77934e-07
GO:0002218 activation of innate immune response	126	Up	6.23495e-09	2.82791e-07
GO:0032602 chemokine production	78	Up	6.38999e-09	2.8789e-07
GO:0000956 nuclear-transcribed mRNA catabolic process	204	Up	6.86266e-09	3.07138e-07
GO:0050866 negative regulation of cell activation	170	Up	7.10054e-09	3.15694e-07
GO:0032722 positive regulation of chemokine production	50	Up	7.59411e-09	3.35431e-07
hsa04662 B cell receptor signaling pathway	77	Up	7.95898e-09	3.49265e-07
GO:0050707 regulation of cytokine secretion	168	Up	9.02133e-09	3.9333e-07
GO:0032649 regulation of interferon-gamma production	84	Up	9.35901e-09	4.05437e-07
GO:0050702 interleukin-1 beta secretion	46	Up	9.69887e-09	4.17484e-07
GO:0050777 negative regulation of immune response	131	Up	1.00042e-08	4.27903e-07
GO:0032615 interleukin-12 production	50	Up	1.01314e-08	4.30617e-07
hsa04650 Natural killer cell mediated cytotoxicity	95	Up	1.05621e-08	4.46118e-07
GO:0002683 negative regulation of immune system process	367	Up	1.07261e-08	4.50232e-07
GO:1902105 regulation of leukocyte differentiation	245	Up	1.10699e-08	4.61793e-07
GO:0032642 regulation of chemokine production	71	Up	1.14946e-08	4.76566e-07
GO:0042107 cytokine metabolic process	107	Up	1.24274e-08	5.12101e-07
GO:0032677 regulation of interleukin-8 production	62	Up	1.3176e-08	5.39659e-07
GO:0042113 B cell activation	211	Up	1.37941e-08	5.61568e-07
hsa05416 Viral myocarditis	56	Up	1.49082e-08	6.03293e-07
GO:0002228 natural killer cell mediated immunity	49	Up	1.55214e-08	6.24366e-07
GO:0071216 cellular response to biotic stimulus	198	Up	1.61453e-08	6.45622e-07
GO:0034138 toll-like receptor 3 signaling pathway	19	Up	1.97773e-08	7.86206e-07
GO:0046641 positive regulation of alpha-beta T cell proliferation	18	Up	2.00856e-08	7.93792e-07
GO:0001913 T cell mediated cytotoxicity	39	Up	2.02245e-08	7.94634e-07
GO:0002285 lymphocyte activation involved in immune response	148	Up	2.13075e-08	8.30835e-07
GO:0032655 regulation of interleukin-12 production	49	Up	2.13917e-08	8.30835e-07
GO:0042089 cytokine biosynthetic process	106	Up	2.20111e-08	8.50007e-07
GO:0022613 ribonucleoprotein complex biogenesis	432	Up	2.26099e-08	8.68167e-07
hsa00190 Oxidative phosphorylation	110	Up	2.62204e-08	9.97073e-07
GO:0031343 positive regulation of cell killing	52	Up	2.6262e-08	9.97073e-07
GO:0032729 positive regulation of interferon-gamma production	57	Up	2.71898e-08	1.02653e-06
GO:0060759 regulation of response to cytokine stimulus	166	Up	2.75674e-08	1.03264e-06
hsa05145 Toxoplasmosis	107	Up	2.76573e-08	1.03264e-06
GO:0042267 natural killer cell mediated cytotoxicity	46	Up	2.8165e-08	1.04582e-06
GO:0042254 ribosome biogenesis	287	Up	2.88031e-08	1.06367e-06
GO:0002822 regulation of adaptive immune response based on somatic recombination of immune receptors built from immunoglobulin superfamily domains	127	Up	2.9626e-08	1.0825e-06
GO:0042035 regulation of cytokine biosynthetic process	98	Up	2.96333e-08	1.0825e-06
GO:0050715 positive regulation of cytokine secretion	114	Up	3.02523e-08	1.09917e-06
hsa05162 Measles	123	Up	3.13276e-08	1.13215e-06
hsa04659 Th17 cell differentiation	97	Up	3.15407e-08	1.13379e-06
GO:0032606 type I interferon production	122	Up	3.28252e-08	1.17372e-06
GO:1903708 positive regulation of hemopoiesis	167	Up	3.36552e-08	1.19706e-06
GO:0022407 regulation of cell-cell adhesion	350	Up	3.45411e-08	1.22214e-06
GO:0001959 regulation of cytokine-mediated signaling pathway	155	Up	3.72359e-08	1.31063e-06
GO:0060760 positive regulation of response to cytokine stimulus	56	Up	3.75117e-08	1.31349e-06
GO:0031663 lipopolysaccharide-mediated signaling pathway	53	Up	4.11675e-08	1.43407e-06
GO:0032543 mitochondrial translation	132	Up	4.15547e-08	1.44014e-06
GO:0002861 regulation of inflammatory response to antigenic stimulus	22	Up	4.21815e-08	1.4544e-06
GO:0006119 oxidative phosphorylation	125	Up	4.26958e-08	1.46466e-06
GO:0002821 positive regulation of adaptive immune response	89	Up	4.66785e-08	1.5932e-06
GO:0035722 interleukin-12-mediated signaling pathway	41	Up	4.77647e-08	1.62208e-06
hsa04640 Hematopoietic cell lineage	78	Up	5.05317e-08	1.70747e-06
GO:0070664 negative regulation of leukocyte proliferation	64	Up	5.0976e-08	1.71391e-06
GO:0001911 negative regulation of leukocyte mediated cytotoxicity	15	Up	5.1493e-08	1.72272e-06
GO:0062208 positive regulation of pattern recognition receptor signaling pathway	33	Up	5.33026e-08	1.76685e-06
GO:0032945 negative regulation of mononuclear cell proliferation	60	Up	5.35963e-08	1.76685e-06
GO:0050672 negative regulation of lymphocyte proliferation	60	Up	5.35963e-08	1.76685e-06
GO:0050868 negative regulation of T cell activation	93	Up	5.63281e-08	1.84789e-06
GO:0045621 positive regulation of lymphocyte differentiation	85	Up	5.81082e-08	1.88441e-06
GO:0140053 mitochondrial gene expression	158	Up	5.81276e-08	1.88441e-06
GO:0032755 positive regulation of interleukin-6 production	79	Up	5.82779e-08	1.88441e-06
GO:0030098 lymphocyte differentiation	308	Up	5.89794e-08	1.89801e-06
GO:0046633 alpha-beta T cell proliferation	30	Up	6.28444e-08	2.01281e-06
GO:0050900 leukocyte migration	369	Up	6.49835e-08	2.0715e-06
GO:0036336 dendritic cell migration	25	Up	6.60346e-08	2.09513e-06
GO:0032479 regulation of type I interferon production	120	Up	6.7694e-08	2.13774e-06
GO:0002456 T cell mediated immunity	91	Up	6.91657e-08	2.17405e-06
GO:0006968 cellular defense response	42	Up	7.13275e-08	2.22643e-06
GO:0070671 response to interleukin-12	44	Up	7.14909e-08	2.22643e-06
GO:0042116 macrophage activation	80	Up	7.2802e-08	2.25686e-06
GO:0006414 translational elongation	129	Up	7.38294e-08	2.27826e-06
GO:0050701 interleukin-1 secretion	51	Up	7.73771e-08	2.37689e-06
GO:0071674 mononuclear cell migration	64	Up	7.94328e-08	2.42899e-06
GO:0071219 cellular response to molecule of bacterial origin	174	Up	8.11906e-08	2.47156e-06
GO:0006521 regulation of cellular amino acid metabolic process	57	Up	8.2355e-08	2.49576e-06
GO:0031342 negative regulation of cell killing	16	Up	8.56443e-08	2.58386e-06
GO:0045454 cell redox homeostasis	72	Up	8.65902e-08	2.60078e-06
GO:0071349 cellular response to interleukin-12	43	Up	9.10394e-08	2.72232e-06
GO:0001912 positive regulation of leukocyte mediated cytotoxicity	43	Up	1.04676e-07	3.1163e-06
GO:0035666 TRIF-dependent toll-like receptor signaling pathway	29	Up	1.07573e-07	3.18849e-06
GO:0002708 positive regulation of lymphocyte mediated immunity	85	Up	1.12439e-07	3.31819e-06
GO:0030101 natural killer cell activation	55	Up	1.12987e-07	3.31984e-06
GO:0045619 regulation of lymphocyte differentiation	151	Up	1.13627e-07	3.3242e-06
GO:0072606 interleukin-8 secretion	25	Up	1.28216e-07	3.73484e-06
GO:1903038 negative regulation of leukocyte cell-cell adhesion	101	Up	1.33141e-07	3.85789e-06
GO:0001776 leukocyte homeostasis	79	Up	1.33582e-07	3.85789e-06
GO:0002758 innate immune response-activating signal transduction	103	Up	1.37971e-07	3.96769e-06
GO:0001818 negative regulation of cytokine production	243	Up	1.40523e-07	4.02397e-06
GO:0050860 negative regulation of T cell receptor signaling pathway	20	Up	1.44549e-07	4.12177e-06
GO:0045785 positive regulation of cell adhesion	366	Up	1.53198e-07	4.34041e-06
GO:0045058 T cell selection	44	Up	1.53501e-07	4.34041e-06
GO:0002286 T cell activation involved in immune response	84	Up	1.69791e-07	4.78104e-06
GO:1903706 regulation of hemopoiesis	411	Up	1.70873e-07	4.79153e-06
GO:0002483 antigen processing and presentation of endogenous peptide antigen	14	Up	1.74275e-07	4.8467e-06
GO:0019885 antigen processing and presentation of endogenous peptide antigen via MHC class I	14	Up	1.74275e-07	4.8467e-06
GO:0050718 positive regulation of interleukin-1 beta secretion	29	Up	1.78837e-07	4.95321e-06
GO:0034121 regulation of toll-like receptor signaling pathway	63	Up	1.79797e-07	4.95946e-06
GO:0032481 positive regulation of type I interferon production	75	Up	1.81386e-07	4.98297e-06
GO:0002495 antigen processing and presentation of peptide antigen via MHC class II	94	Up	1.83173e-07	5.01168e-06
GO:0030217 T cell differentiation	220	Up	1.84102e-07	5.01678e-06
GO:0032733 positive regulation of interleukin-10 production	33	Up	1.97062e-07	5.34837e-06
GO:0070228 regulation of lymphocyte apoptotic process	46	Up	2.03817e-07	5.50957e-06
GO:0045416 positive regulation of interleukin-8 biosynthetic process	9	Up	2.14879e-07	5.7767e-06
GO:0022900 electron transport chain	163	Up	2.15408e-07	5.7767e-06
GO:0002504 antigen processing and presentation of peptide or polysaccharide antigen via MHC class II	95	Up	2.19981e-07	5.87432e-06
GO:0002220 innate immune response activating cell surface receptor signaling pathway	102	Up	2.20787e-07	5.87432e-06
GO:0006605 protein targeting	416	Up	2.25203e-07	5.96832e-06
hsa03050 Proteasome	44	Up	2.27241e-07	5.9988e-06
GO:0002756 MyD88-independent toll-like receptor signaling pathway	33	Up	2.28915e-07	6.0195e-06
GO:0050871 positive regulation of B cell activation	72	Up	2.3551e-07	6.16891e-06
GO:0002367 cytokine production involved in immune response	90	Up	2.44193e-07	6.37164e-06
GO:0002698 negative regulation of immune effector process	106	Up	2.50602e-07	6.51372e-06
GO:0071222 cellular response to lipopolysaccharide	167	Up	2.58014e-07	6.68069e-06
GO:0002718 regulation of cytokine production involved in immune response	74	Up	2.64843e-07	6.83134e-06
GO:0002440 production of molecular mediator of immune response	178	Up	2.69527e-07	6.92571e-06
GO:0002573 myeloid leukocyte differentiation	184	Up	2.73113e-07	6.97172e-06
GO:2000482 regulation of interleukin-8 secretion	22	Up	2.7338e-07	6.97172e-06
GO:0002237 response to molecule of bacterial origin	287	Up	2.94349e-07	7.47822e-06
GO:0002824 positive regulation of adaptive immune response based on somatic recombination of immune receptors built from immunoglobulin superfamily domains	84	Up	3.02346e-07	7.65263e-06
GO:0002685 regulation of leukocyte migration	170	Up	3.03497e-07	7.65311e-06
GO:0033209 tumor necrosis factor-mediated signaling pathway	146	Up	3.05004e-07	7.66251e-06
GO:0032607 interferon-alpha production	29	Up	3.13262e-07	7.84083e-06
GO:0002223 stimulatory C-type lectin receptor signaling pathway	100	Up	3.15746e-07	7.87385e-06
GO:0002548 monocyte chemotaxis	44	Up	3.16929e-07	7.8743e-06
GO:0072676 lymphocyte migration	84	Up	3.19181e-07	7.90118e-06
GO:0031145 anaphase-promoting complex-dependent catabolic process	78	Up	3.41807e-07	8.43041e-06
GO:0002705 positive regulation of leukocyte mediated immunity	113	Up	3.49171e-07	8.58072e-06
GO:0038061 NIK/NF-kappaB signaling	162	Up	3.6123e-07	8.8449e-06
GO:0097529 myeloid leukocyte migration	164	Up	3.83878e-07	9.36551e-06
GO:0072678 T cell migration	54	Up	4.00064e-07	9.7253e-06
hsa04658 Th1 and Th2 cell differentiation	85	Up	4.12124e-07	9.98257e-06
GO:0043488 regulation of mRNA stability	164	Up	4.34502e-07	1.0487e-05
GO:0033028 myeloid cell apoptotic process	29	Up	4.61455e-07	1.10979e-05
GO:0030890 positive regulation of B cell proliferation	33	Up	4.69448e-07	1.12501e-05
hsa04217 Necroptosis	114	Up	4.72087e-07	1.12734e-05
GO:0043487 regulation of RNA stability	170	Up	5.10146e-07	1.21393e-05
GO:0030595 leukocyte chemotaxis	177	Up	5.12156e-07	1.21444e-05
GO:0032930 positive regulation of superoxide anion generation	17	Up	5.65807e-07	1.33697e-05
GO:0002407 dendritic cell chemotaxis	22	Up	5.72354e-07	1.34772e-05
GO:0062207 regulation of pattern recognition receptor signaling pathway	85	Up	5.85821e-07	1.37464e-05
GO:0032613 interleukin-10 production	50	Up	5.92566e-07	1.38566e-05
GO:0046631 alpha-beta T cell activation	124	Up	6.07369e-07	1.41538e-05
GO:0019079 viral genome replication	113	Up	6.11009e-07	1.41897e-05
GO:0002704 negative regulation of leukocyte mediated immunity	45	Up	6.13862e-07	1.42071e-05
GO:2000484 positive regulation of interleukin-8 secretion	13	Up	6.1889e-07	1.42746e-05
GO:0043123 positive regulation of I-kappaB kinase/NF-kappaB signaling	172	Up	6.21021e-07	1.4275e-05
GO:0071675 regulation of mononuclear cell migration	41	Up	6.362e-07	1.45744e-05
GO:0050727 regulation of inflammatory response	290	Up	6.43346e-07	1.46883e-05
GO:0032647 regulation of interferon-alpha production	28	Up	6.95627e-07	1.58284e-05
GO:0002700 regulation of production of molecular mediator of immune response	119	Up	7.03518e-07	1.59543e-05
GO:0010742 macrophage derived foam cell differentiation	31	Up	7.10378e-07	1.60024e-05
GO:0090077 foam cell differentiation	31	Up	7.10378e-07	1.60024e-05
GO:0001961 positive regulation of cytokine-mediated signaling pathway	49	Up	7.15065e-07	1.60545e-05
hsa05134 Legionellosis	55	Up	7.28831e-07	1.63094e-05
GO:0032735 positive regulation of interleukin-12 production	30	Up	7.36471e-07	1.6426e-05
GO:0032496 response to lipopolysaccharide	275	Up	7.43274e-07	1.65232e-05
GO:0046635 positive regulation of alpha-beta T cell activation	57	Up	7.51301e-07	1.66469e-05
GO:0006364 rRNA processing	210	Up	7.70939e-07	1.70262e-05
GO:0016072 rRNA metabolic process	219	Up	8.26411e-07	1.8121e-05
GO:0002455 humoral immune response mediated by circulating immunoglobulin	47	Up	8.26583e-07	1.8121e-05
GO:0019886 antigen processing and presentation of exogenous peptide antigen via MHC class II	92	Up	8.28555e-07	1.8121e-05
hsa03008 Ribosome biogenesis in eukaryotes	79	Up	8.58364e-07	1.87123e-05
GO:0042742 defense response to bacterium	155	Up	8.61962e-07	1.87303e-05
GO:0033238 regulation of cellular amine metabolic process	75	Up	9.37236e-07	2.03008e-05
GO:2000401 regulation of lymphocyte migration	54	Up	9.4821e-07	2.04729e-05
hsa05132 Salmonella infection	207	Up	9.52473e-07	2.04994e-05
GO:0046634 regulation of alpha-beta T cell activation	84	Up	9.91661e-07	2.12751e-05
GO:0022618 ribonucleoprotein complex assembly	198	Up	9.94865e-07	2.12763e-05
GO:0002687 positive regulation of leukocyte migration	111	Up	1.00422e-06	2.14085e-05
GO:0001774 microglial cell activation	40	Up	1.01375e-06	2.14763e-05
GO:0002269 leukocyte activation involved in inflammatory response	40	Up	1.01375e-06	2.14763e-05
GO:0050716 positive regulation of interleukin-1 secretion	31	Up	1.04726e-06	2.20643e-05
GO:0001914 regulation of T cell mediated cytotoxicity	26	Up	1.04804e-06	2.20643e-05
GO:0002577 regulation of antigen processing and presentation	19	Up	1.08114e-06	2.26905e-05
GO:0045577 regulation of B cell differentiation	27	Up	1.10248e-06	2.30667e-05
hsa05133 Pertussis	71	Up	1.15816e-06	2.4157e-05
hsa05167 Kaposi's sarcoma-associated herpesvirus infection	163	Up	1.16766e-06	2.42802e-05
GO:0097028 dendritic cell differentiation	35	Up	1.18291e-06	2.45217e-05
GO:0002260 lymphocyte homeostasis	56	Up	1.18697e-06	2.45308e-05
hsa05166 HTLV-I infection	204	Up	1.21025e-06	2.49083e-05
GO:0045824 negative regulation of innate immune response	50	Up	1.21261e-06	2.49083e-05
GO:0031295 T cell costimulation	54	Up	1.27417e-06	2.60934e-05
GO:0043032 positive regulation of macrophage activation	19	Up	1.34505e-06	2.74617e-05
GO:0032928 regulation of superoxide anion generation	20	Up	1.35502e-06	2.7582e-05
GO:0050855 regulation of B cell receptor signaling pathway	23	Up	1.38781e-06	2.81647e-05
GO:0042273 ribosomal large subunit biogenesis	69	Up	1.40695e-06	2.84676e-05
GO:0017004 cytochrome complex assembly	33	Up	1.4278e-06	2.88033e-05
GO:0048145 regulation of fibroblast proliferation	75	Up	1.43915e-06	2.89457e-05
GO:0034340 response to type I interferon	82	Up	1.44565e-06	2.89902e-05
GO:0007249 I-kappaB kinase/NF-kappaB signaling	248	Up	1.46194e-06	2.92301e-05
hsa05340 Primary immunodeficiency	33	Up	1.48837e-06	2.96708e-05
GO:0090150 establishment of protein localization to membrane	318	Up	1.50591e-06	2.99322e-05
GO:0050706 regulation of interleukin-1 beta secretion	39	Up	1.51844e-06	3.00928e-05
GO:0032623 interleukin-2 production	59	Up	1.56772e-06	3.09785e-05
GO:0050765 negative regulation of phagocytosis	18	Up	1.59823e-06	3.14894e-05
GO:0000272 polysaccharide catabolic process	24	Up	1.62566e-06	3.19366e-05
GO:0060337 type I interferon signaling pathway	79	Up	1.65045e-06	3.22363e-05
GO:0071357 cellular response to type I interferon	79	Up	1.65045e-06	3.22363e-05
GO:0045580 regulation of T cell differentiation	125	Up	1.65733e-06	3.22772e-05
GO:2000404 regulation of T cell migration	37	Up	1.6796e-06	3.2617e-05
GO:0031294 lymphocyte costimulation	55	Up	1.72825e-06	3.34657e-05
GO:0002920 regulation of humoral immune response	60	Up	1.76222e-06	3.4026e-05
GO:0030183 B cell differentiation	108	Up	1.78349e-06	3.43385e-05
GO:0070227 lymphocyte apoptotic process	61	Up	1.86104e-06	3.57298e-05
GO:0009060 aerobic respiration	80	Up	1.9154e-06	3.66693e-05
GO:0098883 synapse pruning	11	Up	1.93435e-06	3.69275e-05
GO:0050688 regulation of defense response to virus	68	Up	1.94763e-06	3.70001e-05
hsa04064 NF-kappa B signaling pathway	97	Up	1.9491e-06	3.70001e-05
hsa04660 T cell receptor signaling pathway	99	Up	2.02218e-06	3.82798e-05
GO:0033032 regulation of myeloid cell apoptotic process	25	Up	2.05003e-06	3.86986e-05
GO:2000108 positive regulation of leukocyte apoptotic process	23	Up	2.06658e-06	3.89023e-05
GO:0050869 negative regulation of B cell activation	29	Up	2.07557e-06	3.89631e-05
GO:0051092 positive regulation of NF-kappaB transcription factor activity	143	Up	2.17565e-06	4.07286e-05
GO:0036473 cell death in response to oxidative stress	78	Up	2.21512e-06	4.13529e-05
GO:0002709 regulation of T cell mediated immunity	61	Up	2.23478e-06	4.16051e-05
GO:0002281 macrophage activation involved in immune response	12	Up	2.31371e-06	4.28861e-05
hsa04218 Cellular senescence	145	Up	2.3211e-06	4.28861e-05
GO:0002707 negative regulation of lymphocyte mediated immunity	34	Up	2.3257e-06	4.28861e-05
GO:0150146 cell junction disassembly	15	Up	2.32897e-06	4.28861e-05
GO:0048144 fibroblast proliferation	76	Up	2.51024e-06	4.60984e-05
GO:0030316 osteoclast differentiation	87	Up	2.54642e-06	4.6636e-05
GO:0034470 ncRNA processing	363	Up	2.56187e-06	4.67922e-05
GO:0071826 ribonucleoprotein complex subunit organization	205	Up	2.61867e-06	4.76507e-05
GO:0030889 negative regulation of B cell proliferation	15	Up	2.62297e-06	4.76507e-05
GO:0002761 regulation of myeloid leukocyte differentiation	104	Up	2.71477e-06	4.91861e-05
GO:1902253 regulation of intrinsic apoptotic signaling pathway by p53 class mediator	27	Up	2.7345e-06	4.94111e-05
GO:0098581 detection of external biotic stimulus	16	Up	2.8272e-06	5.09499e-05
GO:2001242 regulation of intrinsic apoptotic signaling pathway	150	Up	2.86893e-06	5.15644e-05
GO:0034123 positive regulation of toll-like receptor signaling pathway	23	Up	2.89577e-06	5.19088e-05
GO:0045582 positive regulation of T cell differentiation	74	Up	2.92238e-06	5.22473e-05
hsa05131 Shigellosis	205	Up	3.06316e-06	5.44793e-05
GO:1903902 positive regulation of viral life cycle	58	Up	3.06335e-06	5.44793e-05
hsa04141 Protein processing in endoplasmic reticulum	161	Up	3.08801e-06	5.47504e-05
GO:0032653 regulation of interleukin-10 production	47	Up	3.0948e-06	5.47504e-05
GO:0002183 cytoplasmic translational initiation	33	Up	3.12e-06	5.5052e-05
GO:0002679 respiratory burst involved in defense response	12	Up	3.17769e-06	5.57883e-05
GO:0002715 regulation of natural killer cell mediated immunity	34	Up	3.18148e-06	5.57883e-05
GO:0045333 cellular respiration	175	Up	3.1929e-06	5.57883e-05
GO:0070498 interleukin-1-mediated signaling pathway	97	Up	3.19474e-06	5.57883e-05
hsa04620 Toll-like receptor signaling pathway	86	Up	3.39483e-06	5.91295e-05
GO:0042773 ATP synthesis coupled electron transport	83	Up	3.5162e-06	6.1086e-05
GO:0045069 regulation of viral genome replication	86	Up	3.53487e-06	6.1253e-05
hsa04216 Ferroptosis	40	Up	3.65053e-06	6.29585e-05
GO:0034143 regulation of toll-like receptor 4 signaling pathway	17	Up	3.65193e-06	6.29585e-05
GO:0032490 detection of molecule of bacterial origin	11	Up	3.67123e-06	6.31301e-05
GO:1902750 negative regulation of cell cycle G2/M phase transition	96	Up	3.68554e-06	6.32155e-05
GO:0010499 proteasomal ubiquitin-independent protein catabolic process	21	Up	3.71402e-06	6.34271e-05
GO:0048872 homeostasis of number of cells	225	Up	3.71665e-06	6.34271e-05
GO:0010972 negative regulation of G2/M transition of mitotic cell cycle	85	Up	3.73552e-06	6.35886e-05
GO:0000082 G1/S transition of mitotic cell cycle	239	Up	3.74571e-06	6.36018e-05
GO:1902563 regulation of neutrophil activation	11	Up	3.80923e-06	6.45183e-05
GO:1903900 regulation of viral life cycle	131	Up	3.82069e-06	6.45506e-05
GO:0002763 positive regulation of myeloid leukocyte differentiation	46	Up	3.90746e-06	6.58519e-05
GO:1901657 glycosyl compound metabolic process	121	Up	4.04941e-06	6.80744e-05
GO:0001782 B cell homeostasis	27	Up	4.10525e-06	6.88419e-05
GO:0006911 phagocytosis, engulfment	55	Up	4.1288e-06	6.90655e-05
GO:0010743 regulation of macrophage derived foam cell differentiation	26	Up	4.18672e-06	6.98614e-05
GO:0002886 regulation of myeloid leukocyte mediated immunity	54	Up	4.32838e-06	7.20472e-05
GO:0046640 regulation of alpha-beta T cell proliferation	27	Up	4.35669e-06	7.23404e-05
GO:0097530 granulocyte migration	105	Up	4.42341e-06	7.32681e-05
GO:0002863 positive regulation of inflammatory response to antigenic stimulus	11	Up	4.51222e-06	7.45565e-05
GO:0015980 energy derivation by oxidation of organic compounds	258	Up	4.96766e-06	8.18815e-05
GO:0034134 toll-like receptor 2 signaling pathway	14	Up	5.08246e-06	8.35699e-05
hsa04932 Non-alcoholic fatty liver disease (NAFLD)	135	Up	5.13999e-06	8.43108e-05
GO:0043903 regulation of interspecies interactions between organisms	200	Up	5.19336e-06	8.49799e-05
GO:0061013 regulation of mRNA catabolic process	184	Up	5.28048e-06	8.61315e-05
GO:0019058 viral life cycle	302	Up	5.28922e-06	8.61315e-05
GO:0002437 inflammatory response to antigenic stimulus	40	Up	5.36367e-06	8.69729e-05
GO:0010948 negative regulation of cell cycle process	312	Up	5.36663e-06	8.69729e-05
GO:0002507 tolerance induction	19	Up	5.39346e-06	8.69976e-05
GO:0033628 regulation of cell adhesion mediated by integrin	43	Up	5.3939e-06	8.69976e-05
GO:0031146 SCF-dependent proteasomal ubiquitin-dependent protein catabolic process	91	Up	5.41276e-06	8.70939e-05
hsa04060 Cytokine-cytokine receptor interaction	198	Up	5.42823e-06	8.71354e-05
GO:1901988 negative regulation of cell cycle phase transition	229	Up	5.45309e-06	8.7327e-05
GO:0042775 mitochondrial ATP synthesis coupled electron transport	82	Up	5.49938e-06	8.77895e-05
GO:0042269 regulation of natural killer cell mediated cytotoxicity	33	Up	5.51306e-06	8.77895e-05
GO:0045639 positive regulation of myeloid cell differentiation	79	Up	5.53209e-06	8.77895e-05
GO:0002712 regulation of B cell mediated immunity	45	Up	5.54692e-06	8.77895e-05
GO:0002889 regulation of immunoglobulin mediated immune response	45	Up	5.54692e-06	8.77895e-05
hsa05020 Prion diseases	242	Up	5.60446e-06	8.84928e-05
GO:0150076 neuroinflammatory response	61	Up	5.63632e-06	8.87884e-05
GO:0001773 myeloid dendritic cell activation	24	Up	5.70822e-06	8.9712e-05
GO:0030099 myeloid cell differentiation	353	Up	5.77403e-06	9.05357e-05
GO:0042274 ribosomal small subunit biogenesis	64	Up	5.83371e-06	9.12598e-05
GO:0002381 immunoglobulin production involved in immunoglobulin mediated immune response	49	Up	5.8955e-06	9.20134e-05
GO:0050792 regulation of viral process	188	Up	6.11771e-06	9.52615e-05
GO:0045576 mast cell activation	54	Up	6.34255e-06	9.85355e-05
GO:0001771 immunological synapse formation	13	Up	6.45229e-06	0.000100011
GO:0019054 modulation by virus of host cellular process	17	Up	6.50966e-06	0.000100669
GO:0045807 positive regulation of endocytosis	90	Up	6.57845e-06	0.000101443
GO:0044843 cell cycle G1/S phase transition	254	Up	6.58974e-06	0.000101443
GO:0002312 B cell activation involved in immune response	65	Up	6.96839e-06	0.000107028
GO:0050691 regulation of defense response to virus by host	34	Up	7.10545e-06	0.000108828
GO:0022904 respiratory electron transport chain	102	Up	7.11777e-06	0.000108828
GO:0071356 cellular response to tumor necrosis factor	241	Up	7.21202e-06	0.00011002
hsa03040 Spliceosome	138	Up	7.41793e-06	0.000112906
GO:2001243 negative regulation of intrinsic apoptotic signaling pathway	87	Up	7.48903e-06	0.000113732
GO:0051452 intracellular pH reduction	48	Up	7.5391e-06	0.000114236
GO:1902106 negative regulation of leukocyte differentiation	89	Up	7.63876e-06	0.000115487
GO:0043122 regulation of I-kappaB kinase/NF-kappaB signaling	217	Up	7.89144e-06	0.000119041
GO:0002832 negative regulation of response to biotic stimulus	83	Up	8.04635e-06	0.000120847
GO:0044247 cellular polysaccharide catabolic process	23	Up	8.04691e-06	0.000120847
GO:0030449 regulation of complement activation	49	Up	8.06658e-06	0.000120873
GO:0016137 glycoside metabolic process	17	Up	8.2742e-06	0.00012371
GO:0050704 regulation of interleukin-1 secretion	43	Up	8.31933e-06	0.00012411
GO:0033077 T cell differentiation in thymus	66	Up	8.40167e-06	0.000125063
GO:1901991 negative regulation of mitotic cell cycle phase transition	217	Up	8.45506e-06	0.000125581
hsa00520 Amino sugar and nucleotide sugar metabolism	46	Up	8.68764e-06	0.000128752
GO:2000116 regulation of cysteine-type endopeptidase activity	220	Up	9.36193e-06	0.000138442
GO:0071621 granulocyte chemotaxis	92	Up	9.38755e-06	0.000138518
GO:0033108 mitochondrial respiratory chain complex assembly	90	Up	9.5595e-06	0.000140747
GO:0002864 regulation of acute inflammatory response to antigenic stimulus	13	Up	1.01943e-05	0.000149767
GO:0045414 regulation of interleukin-8 biosynthetic process	13	Up	1.04263e-05	0.000152844
GO:0032695 negative regulation of interleukin-12 production	16	Up	1.0464e-05	0.000153064
GO:0045086 positive regulation of interleukin-2 biosynthetic process	13	Up	1.05967e-05	0.000154671
GO:1990266 neutrophil migration	85	Up	1.0782e-05	0.000157035
GO:0045851 pH reduction	50	Up	1.08304e-05	0.000157402
GO:0090026 positive regulation of monocyte chemotaxis	16	Up	1.08822e-05	0.000157816
hsa00100 Steroid biosynthesis	20	Down	1.09349e-05	0.00015824
GO:0099024 plasma membrane invagination	64	Up	1.13875e-05	0.000164246
GO:0090025 regulation of monocyte chemotaxis	23	Up	1.13985e-05	0.000164246
GO:0018279 protein N-linked glycosylation via asparagine	33	Up	1.14711e-05	0.000164594
GO:0043281 regulation of cysteine-type endopeptidase activity involved in apoptotic process	199	Up	1.14714e-05	0.000164594
GO:0002262 myeloid cell homeostasis	136	Up	1.24227e-05	0.000177865
GO:0071677 positive regulation of mononuclear cell migration	20	Up	1.25e-05	0.000178594
GO:1905517 macrophage migration	44	Up	1.26292e-05	0.0001798
GO:0050829 defense response to Gram-negative bacterium	41	Up	1.26376e-05	0.0001798
GO:0043030 regulation of macrophage activation	45	Up	1.27928e-05	0.000181625
GO:0002720 positive regulation of cytokine production involved in immune response	48	Up	1.31346e-05	0.000186088
GO:0018196 peptidyl-asparagine modification	34	Up	1.32863e-05	0.000187843
GO:1902230 negative regulation of intrinsic apoptotic signaling pathway in response to DNA damage	28	Up	1.3338e-05	0.00018818
GO:0070555 response to interleukin-1	176	Up	1.35544e-05	0.000190834
GO:0042226 interleukin-6 biosynthetic process	23	Up	1.3609e-05	0.000191069
GO:0002820 negative regulation of adaptive immune response	42	Up	1.36276e-05	0.000191069
GO:2000406 positive regulation of T cell migration	26	Up	1.37806e-05	0.000192814
hsa05142 Chagas disease (American trypanosomiasis)	96	Up	1.39115e-05	0.000194244
GO:0042776 mitochondrial ATP synthesis coupled proton transport	21	Up	1.44269e-05	0.000201025
GO:0002702 positive regulation of production of molecular mediator of immune response	80	Up	1.45351e-05	0.000202116
GO:0006925 inflammatory cell apoptotic process	21	Up	1.47097e-05	0.000204123
GO:1902254 negative regulation of intrinsic apoptotic signaling pathway by p53 class mediator	19	Up	1.48657e-05	0.000205865
GO:0097696 receptor signaling pathway via STAT	116	Up	1.49e-05	0.000205918
GO:0006959 humoral immune response	161	Up	1.49951e-05	0.000206809
GO:0030593 neutrophil chemotaxis	75	Up	1.51546e-05	0.000208584
GO:0034612 response to tumor necrosis factor	259	Up	1.52336e-05	0.000209245
GO:0050710 negative regulation of cytokine secretion	57	Up	1.55484e-05	0.000213137
GO:0042255 ribosome assembly	57	Up	1.57884e-05	0.000215988
GO:0008631 intrinsic apoptotic signaling pathway in response to oxidative stress	41	Up	1.59185e-05	0.000217328
GO:0007259 receptor signaling pathway via JAK-STAT	109	Up	1.59965e-05	0.000217952
GO:0030225 macrophage differentiation	37	Up	1.64138e-05	0.000223188
GO:0002921 negative regulation of humoral immune response	12	Up	1.69132e-05	0.000229517
GO:0043368 positive T cell selection	31	Up	1.73985e-05	0.00023563
GO:0034314 Arp2/3 complex-mediated actin nucleation	35	Up	1.75464e-05	0.000237158
GO:0032715 negative regulation of interleukin-6 production	42	Up	1.77164e-05	0.000238554
GO:0052548 regulation of endopeptidase activity	334	Up	1.77204e-05	0.000238554
GO:0060099 regulation of phagocytosis, engulfment	14	Up	1.80104e-05	0.000241926
GO:2000117 negative regulation of cysteine-type endopeptidase activity	81	Up	1.80424e-05	0.000241926
GO:0002377 immunoglobulin production	99	Up	1.82485e-05	0.000244204
GO:0061418 regulation of transcription from RNA polymerase II promoter in response to hypoxia	73	Up	1.84654e-05	0.00024662
GO:0042228 interleukin-8 biosynthetic process	14	Up	1.96823e-05	0.000262353
GO:1903556 negative regulation of tumor necrosis factor superfamily cytokine production	58	Up	1.98221e-05	0.000263696
GO:0007040 lysosome organization	59	Up	2.01668e-05	0.000267229
GO:0080171 lytic vacuole organization	59	Up	2.01668e-05	0.000267229
GO:0071347 cellular response to interleukin-1	153	Up	2.03873e-05	0.000269623
GO:0022408 negative regulation of cell-cell adhesion	149	Up	2.04547e-05	0.000269986
hsa05203 Viral carcinogenesis	157	Up	2.05463e-05	0.000270215
GO:0045351 type I interferon biosynthetic process	11	Up	2.0552e-05	0.000270215
GO:0050830 defense response to Gram-positive bacterium	51	Up	2.08707e-05	0.000273873
GO:0042535 positive regulation of tumor necrosis factor biosynthetic process	19	Up	2.09723e-05	0.000274672
GO:1904706 negative regulation of vascular smooth muscle cell proliferation	17	Up	2.11287e-05	0.000276185
GO:0042094 interleukin-2 biosynthetic process	21	Up	2.12622e-05	0.000277394
GO:0032743 positive regulation of interleukin-2 production	29	Up	2.15719e-05	0.000280893
GO:1902165 regulation of intrinsic apoptotic signaling pathway in response to DNA damage by p53 class mediator	15	Up	2.21326e-05	0.000287639
GO:0071453 cellular response to oxygen levels	210	Up	2.22465e-05	0.000288564
GO:0097193 intrinsic apoptotic signaling pathway	266	Up	2.23802e-05	0.000289742
GO:0032727 positive regulation of interferon-alpha production	22	Up	2.24391e-05	0.000289949
GO:0002230 positive regulation of defense response to virus by host	23	Up	2.3002e-05	0.000296345
GO:0019377 glycolipid catabolic process	14	Up	2.30217e-05	0.000296345
GO:0043300 regulation of leukocyte degranulation	44	Up	2.3702e-05	0.000304369
GO:0060326 cell chemotaxis	243	Up	2.37352e-05	0.000304369
GO:2000514 regulation of CD4-positive, alpha-beta T cell activation	53	Up	2.38636e-05	0.000305436
hsa03013 RNA transport	171	Up	2.44168e-05	0.000311764
hsa04115 p53 signaling pathway	72	Up	2.44503e-05	0.000311764
GO:0060330 regulation of response to interferon-gamma	23	Up	2.47285e-05	0.000314126
GO:0060334 regulation of interferon-gamma-mediated signaling pathway	23	Up	2.47285e-05	0.000314126
GO:0051090 regulation of DNA-binding transcription factor activity	389	Up	2.49697e-05	0.000316595
GO:0050714 positive regulation of protein secretion	225	Up	2.5191e-05	0.000318803
GO:0045410 positive regulation of interleukin-6 biosynthetic process	15	Up	2.57331e-05	0.000325055
GO:0045010 actin nucleation	46	Up	2.65165e-05	0.000334325
GO:0006956 complement activation	63	Up	2.65878e-05	0.0003346
GO:0002902 regulation of B cell apoptotic process	16	Up	2.70885e-05	0.000340268
GO:0031348 negative regulation of defense response	187	Up	2.72185e-05	0.000341266
hsa03060 Protein export	23	Up	2.80319e-05	0.000350814
GO:0033700 phospholipid efflux	8	Up	2.84774e-05	0.000355731
GO:2001234 negative regulation of apoptotic signaling pathway	209	Up	2.87853e-05	0.000358914
GO:0045589 regulation of regulatory T cell differentiation	26	Up	3.12425e-05	0.000388834
GO:0045408 regulation of interleukin-6 biosynthetic process	22	Up	3.18407e-05	0.000395551
GO:0002716 negative regulation of natural killer cell mediated immunity	12	Up	3.22552e-05	0.000399965
GO:1903201 regulation of oxidative stress-induced cell death	60	Up	3.23452e-05	0.000400346
GO:0034162 toll-like receptor 9 signaling pathway	21	Up	3.30768e-05	0.000408652
GO:0002690 positive regulation of leukocyte chemotaxis	77	Up	3.3279e-05	0.000410401
GO:0002739 regulation of cytokine secretion involved in immune response	14	Up	3.34666e-05	0.000411963
GO:0090322 regulation of superoxide metabolic process	33	Up	3.35917e-05	0.00041275
GO:0032689 negative regulation of interferon-gamma production	26	Up	3.37853e-05	0.000413858
GO:2000045 regulation of G1/S transition of mitotic cell cycle	148	Up	3.38043e-05	0.000413858
GO:0033627 cell adhesion mediated by integrin	64	Up	3.41453e-05	0.000417277
GO:0002793 positive regulation of peptide secretion	240	Up	3.43276e-05	0.000418748
GO:0002438 acute inflammatory response to antigenic stimulus	19	Up	3.46286e-05	0.000421134
GO:0052547 regulation of peptidase activity	357	Up	3.46479e-05	0.000421134
GO:0032753 positive regulation of interleukin-4 production	23	Up	3.48777e-05	0.000423166
GO:0061900 glial cell activation	49	Up	3.5165e-05	0.000425887
GO:0034599 cellular response to oxidative stress	277	Up	3.59317e-05	0.000434395
GO:0046034 ATP metabolic process	271	Up	3.64332e-05	0.000439671
GO:0032663 regulation of interleukin-2 production	51	Up	3.65377e-05	0.000440146
GO:0050690 regulation of defense response to virus by virus	29	Up	3.66811e-05	0.000441087
GO:0034660 ncRNA metabolic process	434	Up	3.70571e-05	0.000444816
GO:0071402 cellular response to lipoprotein particle stimulus	28	Up	3.72983e-05	0.000446919
GO:0042095 interferon-gamma biosynthetic process	16	Up	3.81706e-05	0.000456561
GO:0036037 CD8-positive, alpha-beta T cell activation	21	Up	3.90463e-05	0.00046621
GO:0006958 complement activation, classical pathway	36	Up	3.93699e-05	0.000469245
GO:0043555 regulation of translation in response to stress	18	Up	3.95009e-05	0.000469978
GO:0051091 positive regulation of DNA-binding transcription factor activity	243	Up	3.99408e-05	0.000474376
GO:0034248 regulation of cellular amide metabolic process	387	Up	4.10291e-05	0.000486447
GO:0002430 complement receptor mediated signaling pathway	10	Up	4.13695e-05	0.000489624
GO:1902229 regulation of intrinsic apoptotic signaling pathway in response to DNA damage	36	Up	4.16337e-05	0.000491889
GO:2001233 regulation of apoptotic signaling pathway	374	Up	4.21528e-05	0.000497153
GO:0010324 membrane invagination	72	Up	4.25439e-05	0.000500892
GO:0034135 regulation of toll-like receptor 2 signaling pathway	9	Up	4.26333e-05	0.000501071
GO:0002711 positive regulation of T cell mediated immunity	41	Up	4.33447e-05	0.000508547
GO:0045670 regulation of osteoclast differentiation	55	Up	4.34461e-05	0.000508854
GO:0043303 mast cell degranulation	43	Up	4.40514e-05	0.000515051
GO:1903362 regulation of cellular protein catabolic process	240	Up	4.46603e-05	0.000520825
GO:0043620 regulation of DNA-templated transcription in response to stress	116	Up	4.46994e-05	0.000520825
GO:0030490 maturation of SSU-rRNA	44	Up	4.48675e-05	0.00052123
hsa05012 Parkinson's disease	215	Up	4.49329e-05	0.00052123
GO:0044275 cellular carbohydrate catabolic process	41	Up	4.50293e-05	0.00052123
GO:0090382 phagosome maturation	41	Up	4.50427e-05	0.00052123
GO:0033004 negative regulation of mast cell activation	12	Up	4.52331e-05	0.000522539
GO:1904951 positive regulation of establishment of protein localization	408	Up	4.55773e-05	0.000525617
hsa04062 Chemokine signaling pathway	161	Up	4.5661e-05	0.000525685
GO:2000516 positive regulation of CD4-positive, alpha-beta T cell activation	32	Up	4.58957e-05	0.000527488
GO:0062197 cellular response to chemical stress	323	Up	4.62779e-05	0.000530978
GO:0048525 negative regulation of viral process	85	Up	4.7198e-05	0.000540617
GO:0044106 cellular amine metabolic process	117	Up	4.7375e-05	0.000541727
GO:1904469 positive regulation of tumor necrosis factor secretion	19	Up	4.78084e-05	0.000545759
GO:0002475 antigen processing and presentation via MHC class Ib	11	Up	4.80377e-05	0.000547451
GO:0032648 regulation of interferon-beta production	48	Up	4.81828e-05	0.000548181
hsa04610 Complement and coagulation cascades	70	Up	5.00557e-05	0.000568532
GO:0046637 regulation of alpha-beta T cell differentiation	57	Up	5.19107e-05	0.000588611
GO:0032608 interferon-beta production	49	Up	5.20411e-05	0.000589102
GO:0006692 prostanoid metabolic process	33	Up	5.30293e-05	0.000597808
GO:0006693 prostaglandin metabolic process	33	Up	5.30293e-05	0.000597808
GO:0090383 phagosome acidification	26	Up	5.31502e-05	0.000597808
GO:0010888 negative regulation of lipid storage	17	Up	5.3164e-05	0.000597808
GO:0010212 response to ionizing radiation	141	Up	5.37251e-05	0.000603113
GO:0002526 acute inflammatory response	85	Up	5.47867e-05	0.000613967
GO:0002279 mast cell activation involved in immune response	44	Up	5.48737e-05	0.000613967
GO:0019081 viral translation	14	Up	5.51208e-05	0.000615713
GO:2000107 negative regulation of leukocyte apoptotic process	42	Up	5.60122e-05	0.000624638
GO:2000379 positive regulation of reactive oxygen species metabolic process	87	Up	5.70456e-05	0.000635114
GO:0045123 cellular extravasation	53	Up	5.73983e-05	0.00063799
GO:1902806 regulation of cell cycle G1/S phase transition	162	Up	5.77119e-05	0.000640422
GO:0032620 interleukin-17 production	26	Up	5.91787e-05	0.000655622
GO:0010998 regulation of translational initiation by eIF2 alpha phosphorylation	10	Up	5.98416e-05	0.000661881
GO:1903311 regulation of mRNA metabolic process	303	Up	6.05582e-05	0.000668713
GO:0032720 negative regulation of tumor necrosis factor production	56	Up	6.08031e-05	0.000670322
GO:0070646 protein modification by small protein removal	273	Up	6.14107e-05	0.000675917
GO:2000425 regulation of apoptotic cell clearance	10	Up	6.15387e-05	0.000676225
GO:0007007 inner mitochondrial membrane organization	42	Up	6.17156e-05	0.000677068
hsa05418 Fluid shear stress and atherosclerosis	128	Up	6.21841e-05	0.000681103
GO:0009308 amine metabolic process	126	Up	6.34919e-05	0.000694301
GO:0002753 cytoplasmic pattern recognition receptor signaling pathway	59	Up	6.39659e-05	0.000698355
GO:0042533 tumor necrosis factor biosynthetic process	28	Up	6.42879e-05	0.00069961
GO:0042534 regulation of tumor necrosis factor biosynthetic process	28	Up	6.42879e-05	0.00069961
GO:0097340 inhibition of cysteine-type endopeptidase activity	9	Up	6.52799e-05	0.000708124
GO:0097341 zymogen inhibition	9	Up	6.52799e-05	0.000708124
GO:0045671 negative regulation of osteoclast differentiation	26	Up	6.59256e-05	0.000713983
GO:1903901 negative regulation of viral life cycle	71	Up	6.61294e-05	0.000715044
GO:0070231 T cell apoptotic process	41	Up	6.76507e-05	0.000730325
GO:0035821 modulation of process of other organism	94	Up	6.80377e-05	0.000733332
GO:0034101 erythrocyte homeostasis	111	Up	6.88617e-05	0.00074103
GO:0008334 histone mRNA metabolic process	25	Up	6.91128e-05	0.000742551
GO:2000778 positive regulation of interleukin-6 secretion	25	Up	6.95033e-05	0.000744818
GO:0045953 negative regulation of natural killer cell mediated cytotoxicity	11	Up	6.95443e-05	0.000744818
GO:0001779 natural killer cell differentiation	17	Up	7.10385e-05	0.000759618
GO:1902882 regulation of response to oxidative stress	80	Up	7.22605e-05	0.000770992
GO:2000403 positive regulation of lymphocyte migration	31	Up	7.23304e-05	0.000770992
GO:0046514 ceramide catabolic process	18	Up	7.25992e-05	0.000772639
hsa05161 Hepatitis B	146	Up	7.28903e-05	0.000774517
GO:1904872 regulation of telomerase RNA localization to Cajal body	18	Up	7.33677e-05	0.000778366
GO:0002714 positive regulation of B cell mediated immunity	31	Up	7.59516e-05	0.000803256
GO:0002891 positive regulation of immunoglobulin mediated immune response	31	Up	7.59516e-05	0.000803256
GO:0071456 cellular response to hypoxia	185	Up	7.62757e-05	0.000805424
GO:0036294 cellular response to decreased oxygen levels	195	Up	7.73995e-05	0.000816015
GO:0045637 regulation of myeloid cell differentiation	204	Up	7.76943e-05	0.000816071
GO:0060100 positive regulation of phagocytosis, engulfment	12	Up	7.7767e-05	0.000816071
GO:1905155 positive regulation of membrane invagination	12	Up	7.7767e-05	0.000816071
GO:0002335 mature B cell differentiation	23	Up	7.79266e-05	0.000816478
GO:0042176 regulation of protein catabolic process	368	Up	7.81886e-05	0.000817954
GO:0048524 positive regulation of viral process	104	Up	7.83537e-05	0.000818414
GO:0002688 regulation of leukocyte chemotaxis	100	Up	7.875e-05	0.000821284
GO:0010332 response to gamma radiation	52	Up	7.92431e-05	0.000825154
GO:1903050 regulation of proteolysis involved in cellular protein catabolic process	208	Up	8.1123e-05	0.00084343
GO:0032633 interleukin-4 production	31	Up	8.15154e-05	0.000844831
GO:0046466 membrane lipid catabolic process	30	Up	8.159e-05	0.000844831
GO:0043154 negative regulation of cysteine-type endopeptidase activity involved in apoptotic process	75	Up	8.16329e-05	0.000844831
GO:0051222 positive regulation of protein transport	392	Up	8.18929e-05	0.000846227
GO:0043029 T cell homeostasis	33	Up	8.20458e-05	0.000846512
GO:0043624 cellular protein complex disassembly	207	Up	8.22796e-05	0.000847631
GO:0009251 glucan catabolic process	21	Up	8.28189e-05	0.000851888
GO:0032069 regulation of nuclease activity	22	Up	8.33907e-05	0.000856465
GO:0016579 protein deubiquitination	257	Up	8.37624e-05	0.000858978
GO:0002823 negative regulation of adaptive immune response based on somatic recombination of immune receptors built from immunoglobulin superfamily domains	37	Up	8.52579e-05	0.00087299
hsa04210 Apoptosis	129	Up	8.58757e-05	0.000877985
GO:0032814 regulation of natural killer cell activation	26	Up	8.7179e-05	0.000889963
GO:2001198 regulation of dendritic cell differentiation	10	Up	8.7816e-05	0.000895114
GO:2001244 positive regulation of intrinsic apoptotic signaling pathway	57	Up	8.80053e-05	0.000895692
GO:0006417 regulation of translation	337	Up	8.84275e-05	0.000898636
GO:0046638 positive regulation of alpha-beta T cell differentiation	42	Up	8.87582e-05	0.000900643
GO:0051817 modulation of process of other organism involved in symbiotic interaction	89	Up	8.91305e-05	0.000900906
GO:0002762 negative regulation of myeloid leukocyte differentiation	45	Up	8.93229e-05	0.000900906
GO:0070200 establishment of protein localization to telomere	17	Up	8.95292e-05	0.000900906
GO:0035723 interleukin-15-mediated signaling pathway	13	Up	8.96024e-05	0.000900906
GO:0071350 cellular response to interleukin-15	13	Up	8.96024e-05	0.000900906
hsa04630 Jak-STAT signaling pathway	118	Up	8.96209e-05	0.000900906
GO:0045930 negative regulation of mitotic cell cycle	301	Up	8.97174e-05	0.000900906
GO:2001236 regulation of extrinsic apoptotic signaling pathway	146	Up	9.08947e-05	0.000911374
GO:0034502 protein localization to chromosome	78	Up	9.15404e-05	0.000915483
GO:0045071 negative regulation of viral genome replication	51	Up	9.15754e-05	0.000915483
GO:0046427 positive regulation of receptor signaling pathway via JAK-STAT	60	Up	9.35456e-05	0.000933798
GO:0002534 cytokine production involved in inflammatory response	35	Up	9.38227e-05	0.000935183
GO:0072604 interleukin-6 secretion	40	Up	9.40026e-05	0.000935596
GO:0043618 regulation of transcription from RNA polymerase II promoter in response to stress	110	Up	9.56015e-05	0.00095011
GO:0010498 proteasomal protein catabolic process	461	Up	9.67093e-05	0.000959709
GO:0002448 mast cell mediated immunity	45	Up	9.83602e-05	0.00097466
GO:1905153 regulation of membrane invagination	15	Up	9.9963e-05	0.000989092
GO:0060368 regulation of Fc receptor mediated stimulatory signaling pathway	12	Up	0.000100527	0.000992308
GO:0070672 response to interleukin-15	14	Up	0.000100582	0.000992308
GO:1905897 regulation of response to endoplasmic reticulum stress	80	Up	0.000101621	0.0010011
GO:0000054 ribosomal subunit export from nucleus	12	Up	0.00010203	0.00100221
GO:0033750 ribosome localization	12	Up	0.00010203	0.00100221
GO:0042771 intrinsic apoptotic signaling pathway in response to DNA damage by p53 class mediator	42	Up	0.000102299	0.00100339
GO:0098543 detection of other organism	11	Up	0.000103518	0.00101387
GO:0045862 positive regulation of proteolysis	334	Up	0.000104895	0.00102587
GO:0002374 cytokine secretion involved in immune response	18	Up	0.000106343	0.0010377
GO:0008535 respiratory chain complex IV assembly	23	Up	0.000106411	0.0010377
GO:0072593 reactive oxygen species metabolic process	246	Up	0.00010749	0.00104671
GO:0001787 natural killer cell proliferation	7	Up	0.000107973	0.0010499
GO:0071496 cellular response to external stimulus	315	Up	0.000109092	0.00105703
GO:0005980 glycogen catabolic process	20	Up	0.000109096	0.00105703
GO:0010951 negative regulation of endopeptidase activity	175	Up	0.000109175	0.00105703
GO:0016050 vesicle organization	310	Up	0.000109495	0.00105861
GO:0070198 protein localization to chromosome, telomeric region	27	Up	0.00011038	0.00106564
GO:0035710 CD4-positive, alpha-beta T cell activation	81	Up	0.000111616	0.00107603
GO:0010745 negative regulation of macrophage derived foam cell differentiation	11	Up	0.000112938	0.00108723
GO:0046479 glycosphingolipid catabolic process	13	Up	0.000113256	0.00108874
GO:0042554 superoxide anion generation	31	Up	0.000115359	0.00110738
GO:0045579 positive regulation of B cell differentiation	12	Up	0.000117201	0.00112229
GO:0032728 positive regulation of interferon-beta production	30	Up	0.000117245	0.00112229
GO:0071354 cellular response to interleukin-6	39	Up	0.000117774	0.00112563
GO:0042092 type 2 immune response	31	Up	0.000117927	0.00112563
GO:0042130 negative regulation of T cell proliferation	48	Up	0.000118518	0.00112968
GO:0006446 regulation of translational initiation	74	Up	0.000119002	0.00113191
GO:1904874 positive regulation of telomerase RNA localization to Cajal body	15	Up	0.000119086	0.00113191
GO:0050728 negative regulation of inflammatory response	124	Up	0.000119365	0.00113296
GO:0014912 negative regulation of smooth muscle cell migration	21	Up	0.000120723	0.00114425
GO:0001916 positive regulation of T cell mediated cytotoxicity	19	Up	0.000121114	0.00114634
GO:0045348 positive regulation of MHC class II biosynthetic process	8	Up	0.000121908	0.00115108
GO:1900407 regulation of cellular response to oxidative stress	72	Up	0.000121955	0.00115108
GO:0090181 regulation of cholesterol metabolic process	53	Down	0.000122513	0.00115474
GO:0006099 tricarboxylic acid cycle	33	Up	0.000123717	0.00116445
GO:0043558 regulation of translational initiation in response to stress	14	Up	0.000123942	0.00116495
GO:0043370 regulation of CD4-positive, alpha-beta T cell differentiation	42	Up	0.000124973	0.00117301
GO:0043383 negative T cell selection	12	Up	0.000126226	0.00118189
hsa04670 Leukocyte transendothelial migration	100	Up	0.000126268	0.00118189
GO:0070371 ERK1 and ERK2 cascade	259	Up	0.000129225	0.00120757
GO:0033003 regulation of mast cell activation	38	Up	0.00012937	0.00120757
GO:2001238 positive regulation of extrinsic apoptotic signaling pathway	47	Up	0.000129715	0.00120912
GO:1905521 regulation of macrophage migration	33	Up	0.000132202	0.00123061
GO:0001732 formation of cytoplasmic translation initiation complex	15	Up	0.000132558	0.00123104
GO:0046632 alpha-beta T cell differentiation	91	Up	0.000132613	0.00123104
GO:1901136 carbohydrate derivative catabolic process	172	Up	0.000133732	0.00123827
GO:0045066 regulatory T cell differentiation	27	Up	0.000133759	0.00123827
GO:0050921 positive regulation of chemotaxis	120	Up	0.000134291	0.0012415
hsa04611 Platelet activation	114	Up	0.000135953	0.00125474
GO:0044068 modulation by symbiont of host cellular process	23	Up	0.000136094	0.00125474
GO:1904894 positive regulation of receptor signaling pathway via STAT	62	Up	0.000136869	0.00126017
GO:0002244 hematopoietic progenitor cell differentiation	156	Up	0.000137789	0.00126691
GO:0042407 cristae formation	31	Up	0.000138015	0.00126726
GO:0003081 regulation of systemic arterial blood pressure by renin-angiotensin	19	Up	0.000138698	0.00127075
GO:0006457 protein folding	208	Up	0.000138771	0.00127075
GO:0070102 interleukin-6-mediated signaling pathway	24	Up	0.00014199	0.00129191
GO:0090670 RNA localization to Cajal body	19	Up	0.000142038	0.00129191
GO:0090671 telomerase RNA localization to Cajal body	19	Up	0.000142038	0.00129191
GO:0090672 telomerase RNA localization	19	Up	0.000142038	0.00129191
GO:0090685 RNA localization to nucleus	19	Up	0.000142038	0.00129191
GO:1903364 positive regulation of cellular protein catabolic process	137	Up	0.000142844	0.0012975
GO:2001235 positive regulation of apoptotic signaling pathway	167	Up	0.000145787	0.00132246
GO:0006801 superoxide metabolic process	65	Up	0.000146598	0.00132705
GO:0051047 positive regulation of secretion	368	Up	0.000146686	0.00132705
GO:1901987 regulation of cell cycle phase transition	422	Up	0.000147369	0.00133078
GO:1901532 regulation of hematopoietic progenitor cell differentiation	82	Up	0.000147493	0.00133078
GO:1901222 regulation of NIK/NF-kappaB signaling	102	Up	0.000148291	0.0013362
GO:1900015 regulation of cytokine production involved in inflammatory response	33	Up	0.000151869	0.00136662
GO:0010661 positive regulation of muscle cell apoptotic process	24	Up	0.000152101	0.00136689
GO:1905523 positive regulation of macrophage migration	19	Up	0.000152364	0.00136743
GO:0051983 regulation of chromosome segregation	96	Up	0.000153944	0.00137978
GO:0009620 response to fungus	29	Up	0.000154865	0.00138619
GO:1902036 regulation of hematopoietic stem cell differentiation	70	Up	0.000158674	0.00141744
GO:0045346 regulation of MHC class II biosynthetic process	12	Up	0.000158775	0.00141744
GO:0007162 negative regulation of cell adhesion	248	Up	0.000161243	0.00143757
GO:1902166 negative regulation of intrinsic apoptotic signaling pathway in response to DNA damage by p53 class mediator	13	Up	0.000162682	0.0014485
GO:0070741 response to interleukin-6	41	Up	0.000163766	0.00145467
GO:1904892 regulation of receptor signaling pathway via STAT	96	Up	0.000163806	0.00145467
GO:1900408 negative regulation of cellular response to oxidative stress	42	Up	0.000164705	0.00145731
GO:1903202 negative regulation of oxidative stress-induced cell death	42	Up	0.000164705	0.00145731
GO:1901224 positive regulation of NIK/NF-kappaB signaling	74	Up	0.00016506	0.00145731
GO:0044346 fibroblast apoptotic process	21	Up	0.000165225	0.00145731
GO:0048199 vesicle targeting, to, from or within Golgi	73	Up	0.000165395	0.00145731
GO:0009205 purine ribonucleoside triphosphate metabolic process	69	Up	0.000165398	0.00145731
GO:2000377 regulation of reactive oxygen species metabolic process	170	Up	0.000166226	0.0014627
GO:0032480 negative regulation of type I interferon production	43	Up	0.000166842	0.00146621
GO:0033194 response to hydroperoxide	18	Up	0.000167362	0.00146888
GO:0045342 MHC class II biosynthetic process	13	Up	0.000167764	0.00147049
GO:0051224 negative regulation of protein transport	163	Up	0.000170532	0.00149281
hsa04810 Regulation of actin cytoskeleton	196	Up	0.000172934	0.00151188
GO:1901990 regulation of mitotic cell cycle phase transition	395	Up	0.000173882	0.00151821
GO:0051016 barbed-end actin filament capping	17	Up	0.000174322	0.00152009
GO:0070391 response to lipoteichoic acid	10	Up	0.00017679	0.00153646
GO:0071223 cellular response to lipoteichoic acid	10	Up	0.00017679	0.00153646
GO:0045060 negative thymic T cell selection	11	Up	0.000176882	0.00153646
GO:0000377 RNA splicing, via transesterification reactions with bulged adenosine as nucleophile	341	Up	0.000180976	0.00156799
GO:0000398 mRNA splicing, via spliceosome	341	Up	0.000180976	0.00156799
GO:0006487 protein N-linked glycosylation	77	Up	0.000182165	0.00157543
GO:0046348 amino sugar catabolic process	10	Up	0.000182301	0.00157543
GO:0031396 regulation of protein ubiquitination	193	Up	0.000183115	0.0015789
GO:0045732 positive regulation of protein catabolic process	208	Up	0.000183169	0.0015789
GO:0046425 regulation of receptor signaling pathway via JAK-STAT	90	Up	0.000184677	0.00158987
GO:0071236 cellular response to antibiotic	132	Up	0.000184913	0.00158987
GO:0032660 regulation of interleukin-17 production	23	Up	0.000186954	0.00160443
hsa03018 RNA degradation	78	Up	0.000187081	0.00160443
GO:0034250 positive regulation of cellular amide metabolic process	138	Up	0.000188072	0.00161088
GO:0015985 energy coupled proton transport, down electrochemical gradient	23	Up	0.00018878	0.00161286
GO:0015986 ATP synthesis coupled proton transport	23	Up	0.00018878	0.00161286
GO:1900017 positive regulation of cytokine production involved in inflammatory response	15	Up	0.000190329	0.00162329
GO:0032816 positive regulation of natural killer cell activation	18	Up	0.000190481	0.00162329
GO:0000375 RNA splicing, via transesterification reactions	344	Up	0.000191936	0.00163363
GO:0034504 protein localization to nucleus	244	Up	0.000192952	0.00164021
GO:0010950 positive regulation of endopeptidase activity	160	Up	0.000194943	0.00165506
hsa00052 Galactose metabolism	27	Up	0.000195873	0.00166086
GO:0043301 negative regulation of leukocyte degranulation	13	Up	0.000196764	0.00166472
GO:0060071 Wnt signaling pathway, planar cell polarity pathway	106	Up	0.00019682	0.00166472
GO:1902653 secondary alcohol biosynthetic process	65	Down	0.000197792	0.00166904
GO:1902883 negative regulation of response to oxidative stress	44	Up	0.000197873	0.00166904
GO:0070199 establishment of protein localization to chromosome	23	Up	0.000198072	0.00166904
GO:1902807 negative regulation of cell cycle G1/S phase transition	103	Up	0.000199095	0.00167557
GO:0006399 tRNA metabolic process	163	Up	0.000203515	0.00171064
GO:0009144 purine nucleoside triphosphate metabolic process	77	Up	0.000206905	0.00173697
GO:1903532 positive regulation of secretion by cell	349	Up	0.000209107	0.00175328
GO:0007599 hemostasis	287	Up	0.000211017	0.00176711
GO:0045076 regulation of interleukin-2 biosynthetic process	18	Up	0.000212549	0.00177773
GO:2001044 regulation of integrin-mediated signaling pathway	14	Up	0.000212982	0.00177801
GO:0032984 protein-containing complex disassembly	308	Up	0.000213108	0.00177801
GO:0070374 positive regulation of ERK1 and ERK2 cascade	169	Up	0.000214994	0.00179153
GO:0006903 vesicle targeting	90	Up	0.000216145	0.0017989
GO:0010565 regulation of cellular ketone metabolic process	154	Up	0.000217157	0.0018051
GO:0043161 proteasome-mediated ubiquitin-dependent protein catabolic process	407	Up	0.00022011	0.0018274
hsa00010 Glycolysis / Gluconeogenesis	56	Up	0.000222561	0.00184548
GO:0044794 positive regulation by host of viral process	16	Up	0.000224089	0.0018538
hsa05014 Amyotrophic lateral sclerosis (ALS)	333	Up	0.000224112	0.0018538
GO:0050857 positive regulation of antigen receptor-mediated signaling pathway	21	Up	0.000226955	0.00187501
GO:0042542 response to hydrogen peroxide	130	Up	0.000227432	0.00187602
GO:2000134 negative regulation of G1/S transition of mitotic cell cycle	101	Up	0.000227631	0.00187602
GO:1904996 positive regulation of leukocyte adhesion to vascular endothelial cell	13	Up	0.000232167	0.00191032
GO:1903076 regulation of protein localization to plasma membrane	87	Up	0.000232359	0.00191032
GO:0006278 RNA-dependent DNA biosynthetic process	69	Up	0.000233432	0.00191462
GO:0046636 negative regulation of alpha-beta T cell activation	33	Up	0.000233449	0.00191462
GO:0010952 positive regulation of peptidase activity	178	Up	0.000237716	0.00194725
hsa04120 Ubiquitin mediated proteolysis	137	Up	0.000238342	0.00195002
GO:0043280 positive regulation of cysteine-type endopeptidase activity involved in apoptotic process	125	Up	0.000239218	0.00195377
GO:0010466 negative regulation of peptidase activity	182	Up	0.000239379	0.00195377
GO:0042180 cellular ketone metabolic process	211	Up	0.000241126	0.00196566
GO:0031664 regulation of lipopolysaccharide-mediated signaling pathway	21	Up	0.000243565	0.00198315
hsa05160 Hepatitis C	135	Up	0.000244712	0.00199009
GO:0008033 tRNA processing	124	Up	0.000247821	0.00201295
GO:1903707 negative regulation of hemopoiesis	124	Up	0.0002491	0.00202091
GO:0060218 hematopoietic stem cell differentiation	80	Up	0.000249509	0.0020218
GO:0048147 negative regulation of fibroblast proliferation	27	Up	0.00025195	0.00203195
GO:0045591 positive regulation of regulatory T cell differentiation	11	Up	0.000252008	0.00203195
GO:0007596 blood coagulation	282	Up	0.000252061	0.00203195
GO:0097048 dendritic cell apoptotic process	9	Up	0.000252472	0.00203195
GO:2000668 regulation of dendritic cell apoptotic process	9	Up	0.000252472	0.00203195
GO:0009225 nucleotide-sugar metabolic process	37	Up	0.000252624	0.00203195
GO:0030168 platelet activation	143	Up	0.000252866	0.00203195
GO:0070230 positive regulation of lymphocyte apoptotic process	13	Up	0.000253196	0.00203218
GO:0044788 modulation by host of viral process	26	Up	0.000254974	0.00204403
GO:2000269 regulation of fibroblast apoptotic process	18	Up	0.000258409	0.00206911
GO:0045070 positive regulation of viral genome replication	34	Up	0.000259724	0.00207718
hsa00511 Other glycan degradation	17	Up	0.000260832	0.00208353
GO:0051052 regulation of DNA metabolic process	314	Up	0.000261135	0.00208353
GO:0035455 response to interferon-alpha	21	Up	0.000262386	0.00209105
GO:0002360 T cell lineage commitment	23	Up	0.000264648	0.00210659
GO:0051702 interaction with symbiont	67	Up	0.000265437	0.00211038
GO:0043687 post-translational protein modification	339	Up	0.000267449	0.00212388
GO:0061756 leukocyte adhesion to vascular endothelial cell	31	Up	0.000271927	0.0021556
GO:0007229 integrin-mediated signaling pathway	102	Up	0.000272081	0.0021556
GO:0010543 regulation of platelet activation	29	Up	0.000272635	0.00215745
GO:0090151 establishment of protein localization to mitochondrial membrane	47	Up	0.000273491	0.00215953
GO:0046677 response to antibiotic	293	Up	0.000273536	0.00215953
GO:0070372 regulation of ERK1 and ERK2 cascade	244	Up	0.000274398	0.00216381
GO:0009116 nucleoside metabolic process	100	Up	0.000276395	0.00217702
GO:0036035 osteoclast development	17	Up	0.000278819	0.00219355
hsa04623 Cytosolic DNA-sensing pathway	46	Up	0.000281159	0.00220938
GO:0014909 smooth muscle cell migration	67	Up	0.000281934	0.00221094
GO:0046456 icosanoid biosynthetic process	41	Up	0.000282011	0.00221094
GO:0090175 regulation of establishment of planar polarity	108	Up	0.000282526	0.00221241
GO:0031334 positive regulation of protein-containing complex assembly	229	Up	0.000289152	0.00226167
GO:0043331 response to dsRNA	37	Up	0.000289803	0.00226415
GO:0014910 regulation of smooth muscle cell migration	60	Up	0.000294477	0.00229801
GO:0051099 positive regulation of binding	167	Up	0.000294836	0.00229816
GO:0002468 dendritic cell antigen processing and presentation	11	Up	0.000301665	0.002347
GO:0097191 extrinsic apoptotic signaling pathway	211	Up	0.000301797	0.002347
GO:0001783 B cell apoptotic process	22	Up	0.000304273	0.00236354
GO:0051170 import into nucleus	151	Up	0.000307338	0.00238218
GO:0000302 response to reactive oxygen species	210	Up	0.000307378	0.00238218
GO:0030041 actin filament polymerization	168	Up	0.000309729	0.00239765
GO:0045072 regulation of interferon-gamma biosynthetic process	15	Up	0.000311146	0.00240587
GO:1904950 negative regulation of establishment of protein localization	167	Up	0.000312625	0.00241454
GO:1903077 negative regulation of protein localization to plasma membrane	20	Up	0.000315075	0.00243068
GO:0006120 mitochondrial electron transport, NADH to ubiquinone	46	Up	0.000315831	0.00243374
GO:2001056 positive regulation of cysteine-type endopeptidase activity	141	Up	0.000320581	0.00246556
GO:0030218 erythrocyte differentiation	103	Up	0.00032069	0.00246556
GO:0000723 telomere maintenance	141	Up	0.000329995	0.00253421
GO:1903649 regulation of cytoplasmic transport	24	Up	0.000332482	0.00255041
GO:0016052 carbohydrate catabolic process	180	Up	0.000333517	0.00255545
GO:0051204 protein insertion into mitochondrial membrane	45	Up	0.000336287	0.00257376
GO:0030838 positive regulation of actin filament polymerization	91	Up	0.000337977	0.00258377
GO:0043374 CD8-positive, alpha-beta T cell differentiation	12	Up	0.000340153	0.00259746
GO:1905461 positive regulation of vascular associated smooth muscle cell apoptotic process	7	Up	0.000341572	0.00260185
GO:0017038 protein import	179	Up	0.000342552	0.00260185
GO:1904705 regulation of vascular smooth muscle cell proliferation	51	Up	0.000342719	0.00260185
GO:1990874 vascular smooth muscle cell proliferation	51	Up	0.000342719	0.00260185
GO:0090594 inflammatory response to wounding	10	Up	0.000342763	0.00260185
GO:0009141 nucleoside triphosphate metabolic process	100	Up	0.000343037	0.00260185
GO:0032673 regulation of interleukin-4 production	26	Up	0.000343536	0.00260271
GO:0070232 regulation of T cell apoptotic process	28	Up	0.000345726	0.00261637
GO:0014829 vascular smooth muscle contraction	22	Up	0.000350443	0.0026491
GO:0046686 response to cadmium ion	55	Up	0.000351962	0.0026547
hsa01524 Platinum drug resistance	68	Up	0.00035197	0.0026547
GO:0016447 somatic recombination of immunoglobulin gene segments	47	Up	0.000354947	0.00267418
GO:0050817 coagulation	284	Up	0.000358404	0.00269721
GO:0008156 negative regulation of DNA replication	37	Up	0.000362328	0.0027237
GO:0034249 negative regulation of cellular amide metabolic process	153	Up	0.000363591	0.00272806
GO:0006695 cholesterol biosynthetic process	64	Down	0.000363714	0.00272806
GO:0061136 regulation of proteasomal protein catabolic process	177	Up	0.000365536	0.00273581
GO:0008630 intrinsic apoptotic signaling pathway in response to DNA damage	98	Up	0.000365557	0.00273581
GO:0032387 negative regulation of intracellular transport	58	Up	0.000367252	0.00274545
hsa05144 Malaria	47	Up	0.000368711	0.00275332
GO:0031398 positive regulation of protein ubiquitination	109	Up	0.000369985	0.00275429
GO:2000736 regulation of stem cell differentiation	108	Up	0.000369988	0.00275429
GO:0098869 cellular oxidant detoxification	87	Up	0.000370065	0.00275429
GO:0006054 N-acetylneuraminate metabolic process	11	Up	0.000371772	0.002763
GO:0031100 animal organ regeneration	65	Up	0.000372052	0.002763
GO:1904994 regulation of leukocyte adhesion to vascular endothelial cell	16	Up	0.000373687	0.00277017
GO:0032088 negative regulation of NF-kappaB transcription factor activity	77	Up	0.000374295	0.00277017
GO:1901797 negative regulation of signal transduction by p53 class mediator	29	Up	0.000374681	0.00277017
GO:0002701 negative regulation of production of molecular mediator of immune response	31	Up	0.00037472	0.00277017
GO:0055094 response to lipoprotein particle	26	Up	0.000375067	0.00277017
GO:0045727 positive regulation of translation	114	Up	0.000376183	0.00277538
GO:0071361 cellular response to ethanol	12	Up	0.000380455	0.00280383
GO:0097066 response to thyroid hormone	24	Up	0.000386442	0.00284485
GO:0070423 nucleotide-binding oligomerization domain containing signaling pathway	34	Up	0.000388603	0.00285765
GO:0009119 ribonucleoside metabolic process	69	Up	0.000397011	0.00291631
GO:0071428 rRNA-containing ribonucleoprotein complex export from nucleus	13	Up	0.000398512	0.00292258
GO:0019048 modulation by virus of host process	29	Up	0.000398871	0.00292258
GO:0002862 negative regulation of inflammatory response to antigenic stimulus	11	Up	0.000399163	0.00292258
GO:0048247 lymphocyte chemotaxis	41	Up	0.0003999	0.00292481
GO:0048013 ephrin receptor signaling pathway	86	Up	0.000401107	0.00293046
hsa05168 Herpes simplex infection	454	Up	0.000402668	0.00293869
GO:1904814 regulation of protein localization to chromosome, telomeric region	13	Up	0.000407499	0.00297074
GO:0090196 regulation of chemokine secretion	16	Up	0.000412252	0.00299957
GO:0006979 response to oxidative stress	409	Up	0.000412675	0.00299957
GO:0007004 telomere maintenance via telomerase	67	Up	0.000412785	0.00299957
GO:0043367 CD4-positive, alpha-beta T cell differentiation	66	Up	0.000414566	0.00300928
GO:1901653 cellular response to peptide	334	Up	0.000416052	0.00301682
GO:0046039 GTP metabolic process	24	Up	0.000423974	0.00307097
GO:0055076 transition metal ion homeostasis	121	Up	0.000426362	0.00308496
GO:0048771 tissue remodeling	147	Up	0.000433603	0.003134
GO:0009266 response to temperature stimulus	226	Up	0.000434095	0.0031342
GO:0006687 glycosphingolipid metabolic process	63	Up	0.000435034	0.00313763
GO:0016126 sterol biosynthetic process	70	Down	0.000438828	0.00316162
GO:1901796 regulation of signal transduction by p53 class mediator	173	Up	0.0004424	0.00318396
GO:0042769 DNA damage response, detection of DNA damage	38	Up	0.000443005	0.00318492
GO:0007260 tyrosine phosphorylation of STAT protein	57	Up	0.000444437	0.00319182
GO:0031668 cellular response to extracellular stimulus	249	Up	0.000448188	0.00320757
GO:0002204 somatic recombination of immunoglobulin genes involved in immune response	42	Up	0.000448867	0.00320757
GO:0002208 somatic diversification of immunoglobulins involved in immune response	42	Up	0.000448867	0.00320757
GO:0045190 isotype switching	42	Up	0.000448867	0.00320757
GO:0048146 positive regulation of fibroblast proliferation	46	Up	0.000449002	0.00320757
GO:0071634 regulation of transforming growth factor beta production	31	Up	0.000452923	0.00322941
GO:0006901 vesicle coating	69	Up	0.000453016	0.00322941
GO:0002887 negative regulation of myeloid leukocyte mediated immunity	11	Up	0.000460189	0.00327709
GO:0030833 regulation of actin filament polymerization	148	Up	0.000467086	0.00331946
hsa03440 Homologous recombination	41	Up	0.000467886	0.00331946
GO:0010257 NADH dehydrogenase complex assembly	58	Up	0.000468103	0.00331946
GO:0032981 mitochondrial respiratory chain complex I assembly	58	Up	0.000468103	0.00331946
GO:1903320 regulation of protein modification by small protein conjugation or removal	219	Up	0.000469691	0.00332723
GO:0006767 water-soluble vitamin metabolic process	84	Up	0.000470228	0.00332754
GO:0002825 regulation of T-helper 1 type immune response	24	Up	0.000471871	0.00333568
GO:0034614 cellular response to reactive oxygen species	152	Up	0.000473075	0.00334069
GO:0008154 actin polymerization or depolymerization	194	Up	0.000474334	0.00334609
hsa05130 Pathogenic Escherichia coli infection	180	Up	0.00047602	0.00335316
GO:1901068 guanosine-containing compound metabolic process	39	Up	0.000476329	0.00335316
GO:0051169 nuclear transport	327	Up	0.000476875	0.00335351
GO:0035872 nucleotide-binding domain, leucine rich repeat containing receptor signaling pathway	35	Up	0.000478333	0.00336026
GO:0098754 detoxification	116	Up	0.000481444	0.00337488
GO:0032200 telomere organization	142	Up	0.00048183	0.00337488
GO:2001020 regulation of response to DNA damage stimulus	207	Up	0.000481911	0.00337488
GO:0070059 intrinsic apoptotic signaling pathway in response to endoplasmic reticulum stress	58	Up	0.000484337	0.00338835
GO:0033860 regulation of NAD(P)H oxidase activity	9	Up	0.000486843	0.00340236
GO:0045078 positive regulation of interferon-gamma biosynthetic process	11	Up	0.000489479	0.00341725
GO:0016999 antibiotic metabolic process	100	Up	0.000492817	0.00343701
GO:0005976 polysaccharide metabolic process	104	Up	0.000493579	0.00343877
GO:0043433 negative regulation of DNA-binding transcription factor activity	147	Up	0.000498106	0.00346674
GO:0030832 regulation of actin filament length	166	Up	0.00049918	0.00347064
GO:0046128 purine ribonucleoside metabolic process	59	Up	0.000500485	0.00347553
GO:0006353 DNA-templated transcription, termination	75	Up	0.000500913	0.00347553
GO:0035739 CD4-positive, alpha-beta T cell proliferation	9	Up	0.000502528	0.00347959
GO:2000561 regulation of CD4-positive, alpha-beta T cell proliferation	9	Up	0.000502528	0.00347959
GO:0034976 response to endoplasmic reticulum stress	266	Up	0.000503317	0.00348136
GO:0043372 positive regulation of CD4-positive, alpha-beta T cell differentiation	26	Up	0.000503814	0.00348136
GO:0051701 interaction with host	184	Up	0.000504891	0.00348524
GO:0009451 RNA modification	153	Up	0.000505768	0.00348774
GO:0032621 interleukin-18 production	9	Up	0.000507312	0.00348988
GO:0048207 vesicle targeting, rough ER to cis-Golgi	65	Up	0.000507628	0.00348988
GO:0048208 COPII vesicle coating	65	Up	0.000507628	0.00348988
GO:0033002 muscle cell proliferation	185	Up	0.000509003	0.00349577
GO:0007569 cell aging	97	Up	0.000510171	0.00349809
GO:0050730 regulation of peptidyl-tyrosine phosphorylation	211	Up	0.000510376	0.00349809
GO:0002888 positive regulation of myeloid leukocyte mediated immunity	30	Up	0.000515279	0.00352812
GO:0006913 nucleocytoplasmic transport	324	Up	0.00051933	0.00355226
GO:0031647 regulation of protein stability	268	Up	0.000526917	0.00360051
GO:0050708 regulation of protein secretion	400	Up	0.000527875	0.00360342
GO:0034122 negative regulation of toll-like receptor signaling pathway	36	Up	0.000533469	0.00363792
GO:1902947 regulation of tau-protein kinase activity	12	Up	0.000534639	0.00364223
GO:0033617 mitochondrial cytochrome c oxidase assembly	20	Up	0.000536004	0.00364785
hsa04514 Cell adhesion molecules (CAMs)	133	Up	0.000538942	0.00366415
GO:0006403 RNA localization	221	Up	0.000541918	0.00368069
GO:0002292 T cell differentiation involved in immune response	62	Up	0.000543614	0.0036885
GO:0043330 response to exogenous dsRNA	30	Up	0.000544302	0.00368946
GO:0150077 regulation of neuroinflammatory response	29	Up	0.000548006	0.00371085
GO:0033138 positive regulation of peptidyl-serine phosphorylation	80	Up	0.000552081	0.0037347
GO:0071260 cellular response to mechanical stimulus	74	Up	0.000564688	0.00381616
GO:0000027 ribosomal large subunit assembly	28	Up	0.000569457	0.00384454
GO:0071604 transforming growth factor beta production	33	Up	0.000579025	0.00390524
GO:0001731 formation of translation preinitiation complex	11	Up	0.000589221	0.00397004
GO:0060043 regulation of cardiac muscle cell proliferation	41	Up	0.00060484	0.00407122
GO:1901992 positive regulation of mitotic cell cycle phase transition	74	Up	0.000612693	0.00411998
GO:0051054 positive regulation of DNA metabolic process	180	Up	0.000616174	0.00413927
GO:0002791 regulation of peptide secretion	422	Up	0.000618941	0.00415373
GO:0008064 regulation of actin polymerization or depolymerization	165	Up	0.000621531	0.00416697
GO:0032692 negative regulation of interleukin-1 production	28	Up	0.000622991	0.00417262
hsa05205 Proteoglycans in cancer	195	Up	0.000630689	0.00421999
GO:0097237 cellular response to toxic substance	218	Up	0.000649498	0.00433947
GO:0032869 cellular response to insulin stimulus	190	Up	0.000649829	0.00433947
GO:0098760 response to interleukin-7	26	Up	0.000652618	0.0043495
GO:0098761 cellular response to interleukin-7	26	Up	0.000652618	0.0043495
GO:0046916 cellular transition metal ion homeostasis	100	Up	0.000655344	0.00436337
hsa01200 Carbon metabolism	105	Up	0.000657145	0.00437104
GO:0034605 cellular response to heat	127	Up	0.000658587	0.00437104
GO:0097067 cellular response to thyroid hormone stimulus	15	Up	0.000659165	0.00437104
GO:0045861 negative regulation of proteolysis	273	Up	0.000659392	0.00437104
hsa04140 Autophagy - animal	131	Up	0.00065973	0.00437104
GO:0042278 purine nucleoside metabolic process	62	Up	0.000661608	0.00437583
GO:0002637 regulation of immunoglobulin production	54	Up	0.000662051	0.00437583
GO:0006900 vesicle budding from membrane	101	Up	0.000662396	0.00437583
GO:2000278 regulation of DNA biosynthetic process	101	Up	0.000663704	0.00438019
GO:0002562 somatic diversification of immune receptors via germline recombination within a single locus	57	Up	0.00066972	0.00441128
GO:0016444 somatic cell DNA recombination	57	Up	0.00066972	0.00441128
GO:0002710 negative regulation of T cell mediated immunity	17	Up	0.0006749	0.00444106
GO:0071897 DNA biosynthetic process	179	Up	0.000677628	0.00445468
GO:0036295 cellular response to increased oxygen levels	14	Up	0.000679357	0.00446171
GO:0051125 regulation of actin nucleation	25	Up	0.000681205	0.0044695
GO:0048194 Golgi vesicle budding	79	Up	0.000683452	0.00447989
GO:1904816 positive regulation of protein localization to chromosome, telomeric region	12	Up	0.000687399	0.0045014
GO:0070203 regulation of establishment of protein localization to telomere	11	Up	0.000688244	0.00450257
GO:0014812 muscle cell migration	80	Up	0.000693369	0.00453171
GO:0008380 RNA splicing	427	Up	0.000703528	0.00459366
GO:0042509 regulation of tyrosine phosphorylation of STAT protein	55	Up	0.000708403	0.00462103
GO:0002643 regulation of tolerance induction	12	Up	0.000714012	0.00465313
GO:0046006 regulation of activated T cell proliferation	29	Up	0.000718698	0.00467915
GO:2000353 positive regulation of endothelial cell apoptotic process	18	Up	0.000726519	0.00472552
GO:0006465 signal peptide processing	11	Up	0.000729176	0.00473824
hsa04110 Cell cycle	121	Up	0.000736158	0.00477681
GO:0034433 steroid esterification	13	Up	0.000737939	0.00477681
GO:0034434 sterol esterification	13	Up	0.000737939	0.00477681
GO:0034435 cholesterol esterification	13	Up	0.000737939	0.00477681
GO:0000470 maturation of LSU-rRNA	21	Up	0.000745829	0.00482326
GO:0035456 response to interferon-beta	23	Up	0.000747839	0.00483164
GO:0048535 lymph node development	12	Up	0.000753533	0.00486378
GO:0072610 interleukin-12 secretion	10	Up	0.000754429	0.00486457
GO:1901989 positive regulation of cell cycle phase transition	88	Up	0.000755508	0.00486457
GO:0070234 positive regulation of T cell apoptotic process	9	Up	0.000755816	0.00486457
GO:0006839 mitochondrial transport	244	Up	0.000758942	0.00488004
GO:1902884 positive regulation of response to oxidative stress	19	Up	0.000767656	0.00493139
GO:1903052 positive regulation of proteolysis involved in cellular protein catabolic process	117	Up	0.000779543	0.005003
GO:0090195 chemokine secretion	18	Up	0.000784289	0.00502868
GO:0010883 regulation of lipid storage	40	Up	0.000785073	0.00502893
GO:0030149 sphingolipid catabolic process	27	Up	0.00078626	0.00503177
GO:0009988 cell-cell recognition	52	Up	0.00079006	0.0050513
GO:0009311 oligosaccharide metabolic process	45	Up	0.000793187	0.0050665
GO:0002604 regulation of dendritic cell antigen processing and presentation	10	Up	0.000794108	0.00506759
GO:1904738 vascular associated smooth muscle cell migration	22	Up	0.000796015	0.00507018
GO:1904752 regulation of vascular associated smooth muscle cell migration	22	Up	0.000796015	0.00507018
GO:0014855 striated muscle cell proliferation	64	Up	0.000806243	0.0051305
GO:0002363 alpha-beta T cell lineage commitment	17	Up	0.000814259	0.00517663
GO:0044264 cellular polysaccharide metabolic process	95	Up	0.000821619	0.00521851
GO:1904376 negative regulation of protein localization to cell periphery	22	Up	0.000828887	0.00525974
GO:0010165 response to X-ray	30	Up	0.000839891	0.00532456
GO:0060142 regulation of syncytium formation by plasma membrane fusion	22	Up	0.000844577	0.00534925
GO:0032740 positive regulation of interleukin-17 production	11	Up	0.000848753	0.00537067
GO:0070202 regulation of establishment of protein localization to chromosome	12	Up	0.000850144	0.00537444
GO:0017148 negative regulation of translation	136	Up	0.000868806	0.00548728
GO:0070936 protein K48-linked ubiquitination	55	Up	0.00087123	0.00549745
GO:0007006 mitochondrial membrane organization	126	Up	0.000885591	0.0055806
GO:0019674 NAD metabolic process	47	Up	0.000886855	0.0055806
GO:0010875 positive regulation of cholesterol efflux	15	Up	0.000886884	0.0055806
GO:0009411 response to UV	134	Up	0.000890451	0.00559783
GO:0002828 regulation of type 2 immune response	27	Up	0.000891624	0.0056
GO:0043496 regulation of protein homodimerization activity	21	Up	0.00089606	0.00562263
GO:1901658 glycosyl compound catabolic process	38	Up	0.00090448	0.0056702
GO:0051851 modulation by host of symbiont process	55	Up	0.0009059	0.00567384
hsa04215 Apoptosis - multiple species	30	Up	0.000908256	0.00568333
GO:1902600 proton transmembrane transport	137	Up	0.000915258	0.00572184
GO:0006766 vitamin metabolic process	127	Up	0.00091914	0.0057408
GO:0002673 regulation of acute inflammatory response	38	Up	0.000920183	0.00574201
GO:0070669 response to interleukin-2	12	Up	0.000923532	0.00575228
GO:0071352 cellular response to interleukin-2	12	Up	0.000923532	0.00575228
GO:0009199 ribonucleoside triphosphate metabolic process	75	Up	0.000927323	0.00577058
GO:0006606 protein import into nucleus	131	Up	0.000928215	0.00577082
GO:1900409 positive regulation of cellular response to oxidative stress	17	Up	0.000934219	0.0058028
GO:2000027 regulation of animal organ morphogenesis	231	Up	0.000939576	0.00583072
GO:0070265 necrotic cell death	49	Up	0.000943658	0.00585068
GO:0009113 purine nucleobase biosynthetic process	11	Up	0.000945921	0.00585933
GO:0006400 tRNA modification	83	Up	0.000949517	0.00587623
GO:0045638 negative regulation of myeloid cell differentiation	74	Up	0.000951413	0.00588257
GO:0032604 granulocyte macrophage colony-stimulating factor production	11	Up	0.000954258	0.00589477
GO:0050680 negative regulation of epithelial cell proliferation	118	Up	0.000956974	0.00590615
GO:0071375 cellular response to peptide hormone stimulus	278	Up	0.000962253	0.00591916
GO:0070482 response to oxygen levels	355	Up	0.00096253	0.00591916
GO:1904019 epithelial cell apoptotic process	90	Up	0.000963388	0.00591916
GO:0002717 positive regulation of natural killer cell mediated immunity	24	Up	0.000963461	0.00591916
GO:0045954 positive regulation of natural killer cell mediated cytotoxicity	24	Up	0.000963461	0.00591916
GO:0002369 T cell cytokine production	36	Up	0.000966453	0.00593214
GO:1904467 regulation of tumor necrosis factor secretion	26	Up	0.000971893	0.00596012
GO:0071888 macrophage apoptotic process	11	Up	0.000976829	0.00598496
hsa00480 Glutathione metabolism	50	Up	0.000983239	0.00601424
GO:0046794 transport of virus	58	Up	0.000983388	0.00601424
GO:0045428 regulation of nitric oxide biosynthetic process	57	Up	0.00100016	0.00611071
GO:0034982 mitochondrial protein processing	13	Up	0.00100187	0.00611071
GO:0061025 membrane fusion	139	Up	0.00100187	0.00611071
GO:1903573 negative regulation of response to endoplasmic reticulum stress	42	Up	0.00100414	0.006119
GO:0060038 cardiac muscle cell proliferation	51	Up	0.00100751	0.00613401
GO:0006123 mitochondrial electron transport, cytochrome c to oxygen	16	Up	0.00100992	0.00613761
GO:0019646 aerobic electron transport chain	16	Up	0.00100992	0.00613761
GO:0033045 regulation of sister chromatid segregation	77	Up	0.00101356	0.00614751
GO:0044766 multi-organism transport	59	Up	0.00101522	0.00614751
GO:1902579 multi-organism localization	59	Up	0.00101522	0.00614751
hsa00500 Starch and sucrose metabolism	28	Up	0.00101526	0.00614751
GO:0008625 extrinsic apoptotic signaling pathway via death domain receptors	82	Up	0.00101609	0.00614751
GO:0097064 ncRNA export from nucleus	37	Up	0.00102275	0.00618222
GO:0000462 maturation of SSU-rRNA from tricistronic rRNA transcript (SSU-rRNA, 5.8S rRNA, LSU-rRNA)	33	Up	0.00102644	0.00619899
GO:0150078 positive regulation of neuroinflammatory response	12	Up	0.00102876	0.00620385
GO:0030193 regulation of blood coagulation	72	Up	0.0010309	0.00620385
GO:1900046 regulation of hemostasis	72	Up	0.0010309	0.00620385
hsa05120 Epithelial cell signaling in Helicobacter pylori infection	68	Up	0.00103092	0.00620385
GO:0098927 vesicle-mediated transport between endosomal compartments	41	Up	0.0010388	0.00624572
GO:0032212 positive regulation of telomere maintenance via telomerase	33	Up	0.00104263	0.00626317
GO:0043473 pigmentation	92	Up	0.00105229	0.00631198
GO:1990868 response to chemokine	71	Up	0.00105355	0.00631198
GO:1990869 cellular response to chemokine	71	Up	0.00105355	0.00631198
GO:1902916 positive regulation of protein polyubiquitination	11	Up	0.0010585	0.00633599
GO:1990748 cellular detoxification	97	Up	0.00105991	0.0063388
GO:0002576 platelet degranulation	118	Up	0.00106479	0.00636237
GO:0097300 programmed necrotic cell death	41	Up	0.00106987	0.00638708
GO:0030521 androgen receptor signaling pathway	54	Up	0.00107175	0.00639269
GO:0006622 protein targeting to lysosome	20	Up	0.00108733	0.0064799
GO:0019370 leukotriene biosynthetic process	13	Up	0.00108888	0.00648338
GO:0009408 response to heat	163	Up	0.00109183	0.00649419
GO:0045061 thymic T cell selection	20	Up	0.00109262	0.00649419
GO:0072331 signal transduction by p53 class mediator	256	Up	0.00109418	0.00649775
GO:0045059 positive thymic T cell selection	12	Up	0.00109558	0.00650039
GO:0045022 early endosome to late endosome transport	38	Up	0.00109769	0.00650721
GO:2001021 negative regulation of response to DNA damage stimulus	77	Up	0.00110367	0.00653691
GO:0043489 RNA stabilization	41	Up	0.0011067	0.00654913
GO:0032799 low-density lipoprotein receptor particle metabolic process	21	Up	0.00111597	0.00659818
GO:0034103 regulation of tissue remodeling	64	Up	0.00111711	0.00659918
GO:2001204 regulation of osteoclast development	10	Up	0.00112199	0.00662219
GO:1903306 negative regulation of regulated secretory pathway	24	Up	0.00112358	0.00662578
GO:0010803 regulation of tumor necrosis factor-mediated signaling pathway	52	Up	0.00112524	0.00662981
GO:1902175 regulation of oxidative stress-induced intrinsic apoptotic signaling pathway	25	Up	0.00112679	0.00663315
GO:0009226 nucleotide-sugar biosynthetic process	22	Up	0.00112872	0.00663873
GO:0010833 telomere maintenance via telomere lengthening	76	Up	0.00113128	0.00664801
GO:1902176 negative regulation of oxidative stress-induced intrinsic apoptotic signaling pathway	17	Up	0.00113556	0.00666736
GO:0070585 protein localization to mitochondrion	136	Up	0.00114124	0.00669488
GO:2000573 positive regulation of DNA biosynthetic process	65	Up	0.00114648	0.0067154
GO:0060397 growth hormone receptor signaling pathway via JAK-STAT	10	Up	0.00114673	0.0067154
GO:0019915 lipid storage	61	Up	0.00117058	0.00684915
GO:0046546 development of primary male sexual characteristics	115	Up	0.00117473	0.00686752
hsa05010 Alzheimer's disease	334	Up	0.00118101	0.00689288
GO:1903405 protein localization to nuclear body	10	Up	0.00118315	0.00689288
GO:1904851 positive regulation of establishment of protein localization to telomere	10	Up	0.00118315	0.00689288
GO:1904867 protein localization to Cajal body	10	Up	0.00118315	0.00689288
GO:0045540 regulation of cholesterol biosynthetic process	42	Down	0.00119229	0.00693414
GO:0106118 regulation of sterol biosynthetic process	42	Down	0.00119229	0.00693414
GO:0071622 regulation of granulocyte chemotaxis	40	Up	0.00119391	0.00693759
GO:0007031 peroxisome organization	78	Up	0.00121321	0.0070343
GO:1903322 positive regulation of protein modification by small protein conjugation or removal	127	Up	0.00121365	0.0070343
GO:0052126 movement in host environment	145	Up	0.00121376	0.0070343
GO:0097755 positive regulation of blood vessel diameter	52	Up	0.00121471	0.0070343
GO:0006809 nitric oxide biosynthetic process	68	Up	0.00122658	0.00709692
hsa00030 Pentose phosphate pathway	25	Up	0.00123065	0.00711441
GO:0001516 prostaglandin biosynthetic process	22	Up	0.00123302	0.00711595
GO:0046457 prostanoid biosynthetic process	22	Up	0.00123302	0.00711595
hsa00510 N-Glycan biosynthesis	49	Up	0.00123732	0.00713467
GO:0034587 piRNA metabolic process	16	Down	0.00124316	0.00715063
GO:0032868 response to insulin	241	Up	0.00124419	0.00715063
GO:0001736 establishment of planar polarity	122	Up	0.00124499	0.00715063
GO:0007164 establishment of tissue polarity	122	Up	0.00124499	0.00715063
GO:0033033 negative regulation of myeloid cell apoptotic process	13	Up	0.00124538	0.00715063
GO:1903209 positive regulation of oxidative stress-induced cell death	15	Up	0.00124832	0.00716144
GO:1904358 positive regulation of telomere maintenance via telomere lengthening	36	Up	0.00125344	0.00718472
GO:0002092 positive regulation of receptor internalization	21	Up	0.00125674	0.00719536
GO:0033047 regulation of mitotic sister chromatid segregation	66	Up	0.00125743	0.00719536
GO:0061515 myeloid cell development	64	Up	0.00126128	0.00721126
GO:0042088 T-helper 1 type immune response	40	Up	0.0012671	0.00723846
GO:2000279 negative regulation of DNA biosynthetic process	33	Up	0.00126866	0.00724121
GO:0090114 COPII-coated vesicle budding	71	Up	0.00127575	0.00727556
GO:1905330 regulation of morphogenesis of an epithelium	171	Up	0.00129163	0.00735991
GO:1903531 negative regulation of secretion by cell	178	Up	0.00129971	0.00739971
GO:0032092 positive regulation of protein binding	89	Up	0.00130094	0.00740048
GO:0070527 platelet aggregation	56	Up	0.00130306	0.00740628
GO:0031665 negative regulation of lipopolysaccharide-mediated signaling pathway	10	Up	0.00130545	0.00741362
GO:0071359 cellular response to dsRNA	20	Up	0.00131033	0.0074351
GO:1902749 regulation of cell cycle G2/M phase transition	201	Up	0.00131453	0.00745269
GO:0050731 positive regulation of peptidyl-tyrosine phosphorylation	153	Up	0.00131741	0.00746173
GO:0019835 cytolysis	24	Up	0.00131885	0.00746173
GO:0051482 positive regulation of cytosolic calcium ion concentration involved in phospholipase C-activating G protein-coupled signaling pathway	28	Up	0.00131944	0.00746173
GO:0060143 positive regulation of syncytium formation by plasma membrane fusion	20	Up	0.00132187	0.00746498
GO:0075733 intracellular transport of virus	55	Up	0.00132222	0.00746498
GO:0031330 negative regulation of cellular catabolic process	230	Up	0.00132742	0.00748807
GO:2001237 negative regulation of extrinsic apoptotic signaling pathway	97	Up	0.00133264	0.00751123
GO:0015949 nucleobase-containing small molecule interconversion	29	Up	0.00133434	0.00751455
hsa00603 Glycosphingolipid biosynthesis - globo and isoglobo series	14	Up	0.0013484	0.00758742
GO:1903977 positive regulation of glial cell migration	9	Up	0.00137354	0.00772245
GO:0002686 negative regulation of leukocyte migration	40	Up	0.00137611	0.00773048
GO:0014068 positive regulation of phosphatidylinositol 3-kinase signaling	78	Up	0.00137935	0.00774221
GO:0043516 regulation of DNA damage response, signal transduction by p53 class mediator	31	Up	0.00138292	0.0077558
GO:0051098 regulation of binding	341	Up	0.00138436	0.00775746
GO:2000651 positive regulation of sodium ion transmembrane transporter activity	16	Down	0.00139117	0.00778888
GO:0031123 RNA 3'-end processing	138	Up	0.00139277	0.00778888
GO:0036005 response to macrophage colony-stimulating factor	11	Up	0.00139458	0.00778888
GO:0036006 cellular response to macrophage colony-stimulating factor stimulus	11	Up	0.00139458	0.00778888
GO:0050798 activated T cell proliferation	33	Up	0.00139814	0.00780232
GO:0048660 regulation of smooth muscle cell proliferation	129	Up	0.00140386	0.00782779
GO:0032210 regulation of telomere maintenance via telomerase	52	Up	0.00141276	0.0078709
GO:2000515 negative regulation of CD4-positive, alpha-beta T cell activation	25	Up	0.00141557	0.00787418
GO:0030647 aminoglycoside antibiotic metabolic process	8	Up	0.00141567	0.00787418
GO:0046209 nitric oxide metabolic process	73	Up	0.00141943	0.0078886
GO:0002923 regulation of humoral immune response mediated by circulating immunoglobulin	9	Up	0.00142173	0.00789488
GO:0010955 negative regulation of protein processing	28	Up	0.00142433	0.0078963
GO:1903318 negative regulation of protein maturation	28	Up	0.00142433	0.0078963
GO:0072655 establishment of protein localization to mitochondrion	134	Up	0.0014287	0.00790794
GO:0002371 dendritic cell cytokine production	12	Up	0.00142877	0.00790794
GO:0071479 cellular response to ionizing radiation	68	Up	0.00143187	0.00791862
GO:0046822 regulation of nucleocytoplasmic transport	100	Up	0.00144459	0.00798243
GO:1905475 regulation of protein localization to membrane	177	Up	0.00145995	0.00806071
GO:0035690 cellular response to drug	379	Up	0.00146236	0.00806748
GO:0034644 cellular response to UV	79	Up	0.00146843	0.00809432
GO:0000209 protein polyubiquitination	296	Up	0.00147025	0.00809774
GO:0090197 positive regulation of chemokine secretion	14	Up	0.0014836	0.00815984
GO:2001034 positive regulation of double-strand break repair via nonhomologous end joining	13	Up	0.00148394	0.00815984
GO:0044003 modulation by symbiont of host process	35	Up	0.00148617	0.00816547
GO:0050901 leukocyte tethering or rolling	21	Up	0.00149683	0.00821739
GO:0032206 positive regulation of telomere maintenance	48	Up	0.00149899	0.00822221
GO:0070206 protein trimerization	48	Up	0.00150015	0.00822221
GO:0045453 bone resorption	57	Up	0.00150279	0.00823004
GO:0006310 DNA recombination	256	Up	0.00150681	0.00824536
GO:0002719 negative regulation of cytokine production involved in immune response	22	Up	0.00151035	0.00825803
GO:0042531 positive regulation of tyrosine phosphorylation of STAT protein	45	Up	0.00151479	0.00827565
GO:0071605 monocyte chemotactic protein-1 production	14	Up	0.00151932	0.00828697
GO:0071637 regulation of monocyte chemotactic protein-1 production	14	Up	0.00151932	0.00828697
GO:0032070 regulation of deoxyribonuclease activity	10	Up	0.00153615	0.008372
GO:0033630 positive regulation of cell adhesion mediated by integrin	18	Up	0.00154384	0.00840716
GO:1905476 negative regulation of protein localization to membrane	28	Up	0.00154583	0.0084112
GO:0035589 G protein-coupled purinergic nucleotide receptor signaling pathway	12	Up	0.00154736	0.00841278
GO:0045931 positive regulation of mitotic cell cycle	139	Up	0.00155199	0.00843113
GO:0006047 UDP-N-acetylglucosamine metabolic process	16	Up	0.00156127	0.00847476
GO:0032462 regulation of protein homooligomerization	19	Up	0.00156556	0.00849122
GO:0006919 activation of cysteine-type endopeptidase activity involved in apoptotic process	82	Up	0.00156791	0.00849715
GO:0051127 positive regulation of actin nucleation	15	Up	0.00157453	0.00852087
GO:0038110 interleukin-2-mediated signaling pathway	11	Up	0.00157481	0.00852087
GO:1901216 positive regulation of neuron death	91	Up	0.00159613	0.00862932
GO:1905383 protein localization to presynapse	11	Down	0.00159932	0.00863964
GO:0090199 regulation of release of cytochrome c from mitochondria	44	Up	0.00160337	0.00865462
GO:0002724 regulation of T cell cytokine production	29	Up	0.00160656	0.00866492
GO:0032147 activation of protein kinase activity	310	Up	0.00162048	0.00873245
GO:0000186 activation of MAPKK activity	51	Up	0.00162167	0.00873245
GO:0048659 smooth muscle cell proliferation	131	Up	0.00162796	0.00875938
GO:0035567 non-canonical Wnt signaling pathway	145	Up	0.00164317	0.00883414
GO:0043574 peroxisomal transport	68	Up	0.00165153	0.00887203
GO:0031640 killing of cells of other organism	29	Up	0.00165597	0.00888885
GO:0075522 IRES-dependent viral translational initiation	10	Up	0.00166415	0.00892228
GO:2000641 regulation of early endosome to late endosome transport	17	Up	0.00166484	0.00892228
GO:0072332 intrinsic apoptotic signaling pathway by p53 class mediator	73	Up	0.00166866	0.00893569
GO:0031669 cellular response to nutrient levels	220	Up	0.0016852	0.00901708
GO:0006144 purine nucleobase metabolic process	19	Up	0.00168852	0.00902768
GO:0016236 macroautophagy	283	Up	0.00171966	0.00918693
GO:2001057 reactive nitrogen species metabolic process	74	Up	0.00173735	0.00927413
GO:0030100 regulation of endocytosis	190	Up	0.00174552	0.00931035
GO:0045672 positive regulation of osteoclast differentiation	18	Up	0.00175169	0.00933588
GO:1904375 regulation of protein localization to cell periphery	106	Up	0.00176519	0.0093982
GO:0045651 positive regulation of macrophage differentiation	13	Up	0.00176616	0.0093982
GO:0042136 neurotransmitter biosynthetic process	90	Up	0.00177407	0.00943286
hsa00053 Ascorbate and aldarate metabolism	7	Up	0.00177798	0.00944621
GO:0006607 NLS-bearing protein import into nucleus	15	Up	0.00178444	0.00947307
hsa04068 FoxO signaling pathway	124	Up	0.00179579	0.00952584
GO:1903509 liposaccharide metabolic process	105	Up	0.00179828	0.00953161
GO:0002675 positive regulation of acute inflammatory response	25	Up	0.00180185	0.00954301
GO:0032691 negative regulation of interleukin-1 beta production	23	Up	0.00180943	0.00957566
GO:0030522 intracellular receptor signaling pathway	257	Up	0.00182905	0.00967192
GO:0010965 regulation of mitotic sister chromatid separation	56	Up	0.00183837	0.0097136
GO:0055072 iron ion homeostasis	74	Up	0.00184904	0.00976238
GO:0001666 response to hypoxia	323	Up	0.00185141	0.00976722
GO:0008584 male gonad development	114	Up	0.00185436	0.00977519
GO:0036092 phosphatidylinositol-3-phosphate biosynthetic process	14	Up	0.00188362	0.00992168
GO:0009896 positive regulation of catabolic process	402	Up	0.00189605	0.00997934
GO:0036293 response to decreased oxygen levels	334	Up	0.00190753	0.010032
hsa04668 TNF signaling pathway	107	Up	0.00191146	0.0100448
GO:0006740 NADPH regeneration	15	Up	0.00191336	0.010047
GO:0090174 organelle membrane fusion	95	Up	0.00192203	0.0100847
GO:0070098 chemokine-mediated signaling pathway	63	Up	0.00193084	0.010123
GO:0001845 phagolysosome assembly	12	Up	0.00193374	0.0101304
GO:0030834 regulation of actin filament depolymerization	46	Up	0.00196695	0.0102964
GO:0050673 epithelial cell proliferation	349	Up	0.00196884	0.0102983
GO:0018095 protein polyglutamylation	11	Down	0.00197572	0.010323
GO:0010744 positive regulation of macrophage derived foam cell differentiation	15	Up	0.00197662	0.010323
GO:0006625 protein targeting to peroxisome	66	Up	0.00198483	0.0103407
GO:0072662 protein localization to peroxisome	66	Up	0.00198483	0.0103407
GO:0072663 establishment of protein localization to peroxisome	66	Up	0.00198483	0.0103407
GO:0051341 regulation of oxidoreductase activity	88	Up	0.00198613	0.0103407
GO:0001991 regulation of systemic arterial blood pressure by circulatory renin-angiotensin	13	Up	0.00199042	0.0103551
GO:0090317 negative regulation of intracellular protein transport	40	Up	0.00199361	0.0103637
GO:0051100 negative regulation of binding	148	Up	0.00199736	0.0103752
hsa05016 Huntington's disease	276	Up	0.00200189	0.0103907
GO:0090090 negative regulation of canonical Wnt signaling pathway	165	Up	0.002004	0.0103937
GO:1902931 negative regulation of alcohol biosynthetic process	13	Up	0.00201796	0.0104581
GO:0002730 regulation of dendritic cell cytokine production	11	Up	0.00204127	0.0105708
GO:0000380 alternative mRNA splicing, via spliceosome	72	Up	0.00205264	0.0106215
GO:0009301 snRNA transcription	70	Up	0.00205881	0.0106453
GO:0071360 cellular response to exogenous dsRNA	15	Up	0.00210371	0.0108691
GO:0060080 inhibitory postsynaptic potential	16	Down	0.0021091	0.0108887
GO:0051235 maintenance of location	287	Up	0.00211719	0.0109221
GO:2000146 negative regulation of cell motility	256	Up	0.00212619	0.0109602
GO:1903203 regulation of oxidative stress-induced neuron death	26	Up	0.0021357	0.0110008
GO:0009262 deoxyribonucleotide metabolic process	34	Up	0.00213981	0.0110136
GO:0032373 positive regulation of sterol transport	21	Up	0.00214951	0.0110467
GO:0032376 positive regulation of cholesterol transport	21	Up	0.00214951	0.0110467
GO:0051767 nitric-oxide synthase biosynthetic process	18	Up	0.00215345	0.0110501
GO:0051769 regulation of nitric-oxide synthase biosynthetic process	18	Up	0.00215345	0.0110501
GO:2000772 regulation of cellular senescence	40	Up	0.00215556	0.0110526
GO:0044262 cellular carbohydrate metabolic process	253	Up	0.00215745	0.0110538
GO:0019722 calcium-mediated signaling	193	Up	0.00216932	0.0111063
GO:0006825 copper ion transport	17	Up	0.00217167	0.0111099
GO:0018200 peptidyl-glutamic acid modification	27	Down	0.00217921	0.0111271
GO:0031952 regulation of protein autophosphorylation	45	Up	0.00217937	0.0111271
GO:0033135 regulation of peptidyl-serine phosphorylation	112	Up	0.00217997	0.0111271
GO:0060968 regulation of gene silencing	94	Up	0.00219794	0.0112103
GO:0051693 actin filament capping	33	Up	0.0022012	0.0112185
GO:0031331 positive regulation of cellular catabolic process	343	Up	0.00222455	0.0113289
GO:0051897 positive regulation of protein kinase B signaling	149	Up	0.00223124	0.0113544
GO:0006073 cellular glucan metabolic process	69	Up	0.00223591	0.0113611
GO:0044042 glucan metabolic process	69	Up	0.00223591	0.0113611
GO:1990774 tumor necrosis factor secretion	29	Up	0.00224124	0.0113779
GO:0039694 viral RNA genome replication	31	Up	0.00224259	0.0113779
GO:1990823 response to leukemia inhibitory factor	93	Up	0.00224637	0.01138
GO:1990830 cellular response to leukemia inhibitory factor	93	Up	0.00224637	0.01138
GO:0036507 protein demannosylation	19	Up	0.00226521	0.0114583
GO:0036508 protein alpha-1,2-demannosylation	19	Up	0.00226521	0.0114583
GO:0006914 autophagy	474	Up	0.00226923	0.0114615
GO:0061919 process utilizing autophagic mechanism	474	Up	0.00226923	0.0114615
GO:0030071 regulation of mitotic metaphase/anaphase transition	51	Up	0.00227764	0.0114954
GO:0007063 regulation of sister chromatid cohesion	21	Up	0.00229197	0.0115591
hsa00770 Pantothenate and CoA biosynthesis	21	Up	0.00229753	0.0115785
GO:2000058 regulation of ubiquitin-dependent protein catabolic process	147	Up	0.0023155	0.0116603
GO:0050818 regulation of coagulation	75	Up	0.00232187	0.0116837
GO:0032102 negative regulation of response to external stimulus	329	Up	0.00232381	0.0116848
GO:0043369 CD4-positive or CD8-positive, alpha-beta T cell lineage commitment	18	Up	0.00233013	0.0116993
GO:0070301 cellular response to hydrogen peroxide	87	Up	0.00233016	0.0116993
GO:0007033 vacuole organization	156	Up	0.00233725	0.0117262
GO:1905818 regulation of chromosome separation	60	Up	0.00233979	0.0117302
GO:0031397 negative regulation of protein ubiquitination	73	Up	0.00234708	0.011758
GO:0050709 negative regulation of protein secretion	115	Up	0.00235776	0.0117944
GO:0043254 regulation of protein-containing complex assembly	394	Up	0.00235783	0.0117944
hsa03420 Nucleotide excision repair	45	Up	0.00236523	0.0118226
GO:1905953 negative regulation of lipid localization	38	Up	0.00239158	0.0119455
GO:0071559 response to transforming growth factor beta	228	Up	0.00240891	0.0120232
GO:0045778 positive regulation of ossification	82	Up	0.00241705	0.0120549
GO:0060389 pathway-restricted SMAD protein phosphorylation	58	Up	0.0024234	0.0120763
GO:0006405 RNA export from nucleus	129	Up	0.00242491	0.0120763
GO:0034315 regulation of Arp2/3 complex-mediated actin nucleation	16	Up	0.00242688	0.0120772
GO:0030194 positive regulation of blood coagulation	24	Up	0.00243407	0.0120952
GO:1900048 positive regulation of hemostasis	24	Up	0.00243407	0.0120952
GO:0007204 positive regulation of cytosolic calcium ion concentration	275	Up	0.00244072	0.0121193
GO:0043650 dicarboxylic acid biosynthetic process	14	Up	0.00244525	0.0121329
GO:0090148 membrane fission	11	Up	0.00246851	0.0122393
GO:0010818 T cell chemotaxis	20	Up	0.00247089	0.0122422
GO:0002922 positive regulation of humoral immune response	11	Up	0.00247332	0.0122452
GO:0042795 snRNA transcription by RNA polymerase II	69	Up	0.00247971	0.0122615
GO:0072677 eosinophil migration	14	Up	0.00248024	0.0122615
GO:0071295 cellular response to vitamin	30	Up	0.00248957	0.0122986
GO:0007091 metaphase/anaphase transition of mitotic cell cycle	54	Up	0.00250758	0.0123777
GO:1900180 regulation of protein localization to nucleus	107	Up	0.00251052	0.0123777
GO:0045137 development of primary sexual characteristics	185	Up	0.0025127	0.0123777
GO:0034205 amyloid-beta formation	33	Up	0.0025129	0.0123777
GO:0010389 regulation of G2/M transition of mitotic cell cycle	185	Up	0.00251592	0.0123835
GO:0033598 mammary gland epithelial cell proliferation	26	Up	0.0025179	0.0123842
GO:0042770 signal transduction in response to DNA damage	126	Up	0.00252053	0.0123882
GO:0000387 spliceosomal snRNP assembly	47	Up	0.002534	0.0124453
GO:1901800 positive regulation of proteasomal protein catabolic process	101	Up	0.00253904	0.012461
GO:0070757 interleukin-35-mediated signaling pathway	11	Up	0.00254448	0.0124787
GO:0002830 positive regulation of type 2 immune response	15	Up	0.00254949	0.0124942
GO:0007032 endosome organization	76	Up	0.00255529	0.0125112
GO:0043304 regulation of mast cell degranulation	29	Up	0.00255667	0.0125112
GO:0000381 regulation of alternative mRNA splicing, via spliceosome	61	Up	0.00256489	0.0125379
GO:0045649 regulation of macrophage differentiation	19	Up	0.00256583	0.0125379
GO:0044409 entry into host	123	Up	0.00257561	0.0125766
GO:0090398 cellular senescence	62	Up	0.00259607	0.0126673
GO:0042953 lipoprotein transport	11	Up	0.00261002	0.012717
GO:0044872 lipoprotein localization	11	Up	0.00261002	0.012717
GO:0031098 stress-activated protein kinase signaling cascade	287	Up	0.00263386	0.0128239
GO:1903427 negative regulation of reactive oxygen species biosynthetic process	29	Up	0.00263945	0.0128419
GO:0006879 cellular iron ion homeostasis	58	Up	0.00264771	0.0128634
GO:0000154 rRNA modification	35	Up	0.00264775	0.0128634
GO:0005977 glycogen metabolic process	68	Up	0.00265017	0.0128634
GO:0051290 protein heterotetramerization	28	Up	0.00265149	0.0128634
GO:0002827 positive regulation of T-helper 1 type immune response	17	Up	0.00266291	0.0129048
GO:0002287 alpha-beta T cell activation involved in immune response	56	Up	0.00266574	0.0129048
GO:0002293 alpha-beta T cell differentiation involved in immune response	56	Up	0.00266574	0.0129048
GO:0008406 gonad development	179	Up	0.00267058	0.0129103
GO:1902950 regulation of dendritic spine maintenance	10	Up	0.0026707	0.0129103
GO:0043434 response to peptide hormone	377	Up	0.00269858	0.0130358
GO:0006906 vesicle fusion	89	Up	0.00270336	0.0130413
GO:0043928 exonucleolytic catabolism of deadenylated mRNA	33	Up	0.0027036	0.0130413
GO:0006888 endoplasmic reticulum to Golgi vesicle-mediated transport	199	Up	0.00271287	0.0130648
GO:0051453 regulation of intracellular pH	81	Up	0.00271325	0.0130648
GO:1902369 negative regulation of RNA catabolic process	49	Up	0.00271426	0.0130648
GO:0006664 glycolipid metabolic process	104	Up	0.00271654	0.0130665
GO:2000774 positive regulation of cellular senescence	11	Up	0.00271919	0.0130699
GO:0070266 necroptotic process	36	Up	0.00273623	0.0131425
GO:0070431 nucleotide-binding oligomerization domain containing 2 signaling pathway	12	Up	0.00273996	0.013151
GO:0035747 natural killer cell chemotaxis	10	Up	0.00276819	0.0132771
GO:1990542 mitochondrial transmembrane transport	89	Up	0.00279538	0.013398
GO:0007252 I-kappaB phosphorylation	18	Up	0.00280522	0.0134356
GO:0007059 chromosome segregation	303	Up	0.00281105	0.013454
GO:0006517 protein deglycosylation	28	Up	0.00283054	0.0135377
GO:0097202 activation of cysteine-type endopeptidase activity	13	Up	0.00286498	0.0136927
GO:0030835 negative regulation of actin filament depolymerization	36	Up	0.00287518	0.0137318
GO:0048284 organelle fusion	119	Up	0.00292197	0.0139454
GO:0000018 regulation of DNA recombination	85	Up	0.00292715	0.0139603
GO:0002792 negative regulation of peptide secretion	121	Up	0.00294545	0.0140376
GO:1902041 regulation of extrinsic apoptotic signaling pathway via death domain receptors	54	Up	0.00295409	0.0140689
GO:0008637 apoptotic mitochondrial changes	114	Up	0.00296453	0.0141087
GO:0098781 ncRNA transcription	101	Up	0.00300187	0.0142763
GO:1903321 negative regulation of protein modification by small protein conjugation or removal	81	Up	0.00301048	0.0143072
GO:0033006 regulation of mast cell activation involved in immune response	30	Up	0.00301273	0.0143078
GO:0051031 tRNA transport	35	Up	0.00301845	0.0143249
GO:1901661 quinone metabolic process	31	Up	0.00303972	0.014414
GO:1902622 regulation of neutrophil migration	33	Up	0.00304148	0.014414
GO:0071276 cellular response to cadmium ion	33	Up	0.00305678	0.0144763
GO:0001844 protein insertion into mitochondrial membrane involved in apoptotic signaling pathway	30	Up	0.0030627	0.0144942
GO:1990173 protein localization to nucleoplasm	12	Up	0.00307437	0.0145231
GO:0002294 CD4-positive, alpha-beta T cell differentiation involved in immune response	55	Up	0.00307493	0.0145231
GO:0051353 positive regulation of oxidoreductase activity	47	Up	0.00307525	0.0145231
GO:0043518 negative regulation of DNA damage response, signal transduction by p53 class mediator	13	Up	0.00307977	0.0145258
GO:0140052 cellular response to oxidised low-density lipoprotein particle stimulus	9	Up	0.00308013	0.0145258
GO:0019692 deoxyribose phosphate metabolic process	32	Up	0.0031099	0.0146544
GO:0007568 aging	276	Up	0.00311172	0.0146544
GO:0009145 purine nucleoside triphosphate biosynthetic process	56	Up	0.00311896	0.0146782
GO:0043648 dicarboxylic acid metabolic process	92	Up	0.00312272	0.0146857
GO:0034471 ncRNA 5'-end processing	18	Up	0.00312813	0.0146865
GO:1902033 regulation of hematopoietic stem cell proliferation	8	Up	0.00313094	0.0146865
GO:0036503 ERAD pathway	97	Up	0.00313128	0.0146865
GO:0042340 keratan sulfate catabolic process	11	Up	0.00313159	0.0146865
GO:1905898 positive regulation of response to endoplasmic reticulum stress	36	Up	0.00314641	0.0147458
GO:0045646 regulation of erythrocyte differentiation	44	Up	0.00315145	0.0147592
GO:0001780 neutrophil homeostasis	16	Up	0.00318244	0.014894
GO:0030336 negative regulation of cell migration	244	Up	0.00318674	0.0149038
GO:0043277 apoptotic cell clearance	44	Up	0.00318926	0.0149053
GO:0006409 tRNA export from nucleus	33	Up	0.00319808	0.0149258
GO:0071431 tRNA-containing ribonucleoprotein complex export from nucleus	33	Up	0.00319808	0.0149258
GO:0050848 regulation of calcium-mediated signaling	93	Up	0.00321353	0.0149876
GO:0050821 protein stabilization	166	Up	0.00322078	0.0150082
GO:0009123 nucleoside monophosphate metabolic process	67	Up	0.0032224	0.0150082
GO:0044764 multi-organism cellular process	13	Up	0.0032334	0.0150491
GO:0098751 bone cell development	34	Up	0.0032508	0.0151197
GO:0002639 positive regulation of immunoglobulin production	35	Up	0.00325598	0.0151333
GO:0048246 macrophage chemotaxis	31	Up	0.00326656	0.0151721
GO:0019229 regulation of vasoconstriction	51	Up	0.00329151	0.0152775
GO:0002834 regulation of response to tumor cell	12	Up	0.0032971	0.0152825
GO:0002837 regulation of immune response to tumor cell	12	Up	0.0032971	0.0152825
GO:0060147 regulation of posttranscriptional gene silencing	83	Up	0.0033045	0.0152958
GO:0060966 regulation of gene silencing by RNA	83	Up	0.0033045	0.0152958
GO:0010828 positive regulation of glucose transmembrane transport	33	Up	0.00331077	0.0153143
GO:0051604 protein maturation	252	Up	0.00331824	0.0153384
GO:0045793 positive regulation of cell size	11	Up	0.00332321	0.0153473
GO:0045324 late endosome to vacuole transport	16	Up	0.00332471	0.0153473
GO:0072643 interferon-gamma secretion	16	Up	0.0033272	0.0153483
GO:0034447 very-low-density lipoprotein particle clearance	7	Up	0.00333136	0.015357
GO:0010759 positive regulation of macrophage chemotaxis	14	Up	0.00333966	0.0153837
GO:0045471 response to ethanol	110	Up	0.00334171	0.0153837
GO:0051236 establishment of RNA localization	187	Up	0.00334474	0.0153872
GO:0042310 vasoconstriction	68	Up	0.00335067	0.015404
GO:0035561 regulation of chromatin binding	23	Up	0.00335973	0.0154351
GO:0006048 UDP-N-acetylglucosamine biosynthetic process	11	Up	0.00336308	0.01544
GO:0017001 antibiotic catabolic process	44	Up	0.00339211	0.0155627
GO:2000142 regulation of DNA-templated transcription, initiation	33	Up	0.0034167	0.0156649
GO:0036475 neuron death in response to oxidative stress	27	Up	0.00342644	0.0156892
GO:1904037 positive regulation of epithelial cell apoptotic process	30	Up	0.00342663	0.0156892
GO:0002691 regulation of cellular extravasation	24	Up	0.00343748	0.0157282
hsa05212 Pancreatic cancer	74	Up	0.00345908	0.0158163
GO:0018158 protein oxidation	14	Up	0.00346344	0.0158244
GO:0000463 maturation of LSU-rRNA from tricistronic rRNA transcript (SSU-rRNA, 5.8S rRNA, LSU-rRNA)	14	Up	0.00346554	0.0158244
GO:0018212 peptidyl-tyrosine modification	317	Up	0.00347265	0.0158462
hsa04933 AGE-RAGE signaling pathway in diabetic complications	98	Up	0.00347864	0.0158628
GO:0030730 sequestering of triglyceride	12	Up	0.00351365	0.0160116
GO:0051168 nuclear export	187	Up	0.00353773	0.0161105
GO:0097428 protein maturation by iron-sulfur cluster transfer	13	Up	0.00359141	0.0163439
GO:0044839 cell cycle G2/M phase transition	254	Up	0.00362288	0.0164679
GO:0009206 purine ribonucleoside triphosphate biosynthetic process	55	Up	0.00362353	0.0164679
GO:2000109 regulation of macrophage apoptotic process	9	Up	0.00363895	0.0165269
GO:0030330 DNA damage response, signal transduction by p53 class mediator	102	Up	0.00365097	0.0165703
GO:0048260 positive regulation of receptor-mediated endocytosis	44	Up	0.00365432	0.0165744
GO:0045581 negative regulation of T cell differentiation	38	Up	0.00366959	0.0166263
GO:0046823 negative regulation of nucleocytoplasmic transport	20	Up	0.00367068	0.0166263
GO:0030518 intracellular steroid hormone receptor signaling pathway	119	Up	0.00367464	0.0166309
GO:0045920 negative regulation of exocytosis	32	Up	0.00367662	0.0166309
GO:1902099 regulation of metaphase/anaphase transition of cell cycle	52	Up	0.00368844	0.0166732
GO:0032371 regulation of sterol transport	41	Up	0.00369224	0.0166793
GO:1901214 regulation of neuron death	291	Up	0.00370004	0.0167033
GO:1902991 regulation of amyloid precursor protein catabolic process	33	Up	0.00371397	0.016755
GO:1903828 negative regulation of cellular protein localization	106	Up	0.00372287	0.016784
GO:0006513 protein monoubiquitination	66	Up	0.00372757	0.0167939
GO:0010573 vascular endothelial growth factor production	30	Up	0.0037445	0.016859
GO:0000959 mitochondrial RNA metabolic process	41	Up	0.00376138	0.0169237
GO:0045932 negative regulation of muscle contraction	23	Up	0.00377053	0.0169536
hsa04622 RIG-I-like receptor signaling pathway	53	Up	0.0038063	0.017103
GO:0048010 vascular endothelial growth factor receptor signaling pathway	91	Up	0.00380895	0.0171035
GO:0006283 transcription-coupled nucleotide-excision repair	73	Up	0.00381147	0.0171035
GO:0050918 positive chemotaxis	56	Up	0.00381507	0.0171083
GO:0061082 myeloid leukocyte cytokine production	27	Up	0.00384547	0.0172332
GO:0044320 cellular response to leptin stimulus	15	Up	0.0038527	0.0172542
GO:0050678 regulation of epithelial cell proliferation	300	Up	0.00385555	0.0172555
GO:0070536 protein K63-linked deubiquitination	33	Up	0.00386356	0.0172799
GO:2001185 regulation of CD8-positive, alpha-beta T cell activation	15	Up	0.00386697	0.0172837
GO:0034393 positive regulation of smooth muscle cell apoptotic process	13	Up	0.00387994	0.0173302
GO:0032429 regulation of phospholipase A2 activity	9	Up	0.00390005	0.0174086
GO:0042311 vasodilation	28	Up	0.00390366	0.0174132
GO:1903265 positive regulation of tumor necrosis factor-mediated signaling pathway	10	Up	0.00392904	0.0175063
GO:1902003 regulation of amyloid-beta formation	27	Up	0.00393102	0.0175063
GO:0034637 cellular carbohydrate biosynthetic process	78	Up	0.0039323	0.0175063
GO:0035458 cellular response to interferon-beta	15	Up	0.00394358	0.0175449
GO:0006301 postreplication repair	51	Up	0.00395739	0.0175882
GO:0031960 response to corticosteroid	138	Up	0.00395851	0.0175882
GO:0044784 metaphase/anaphase transition of cell cycle	55	Up	0.00396619	0.0176107
GO:0045986 negative regulation of smooth muscle contraction	14	Up	0.00396994	0.0176158
GO:0045669 positive regulation of osteoblast differentiation	59	Up	0.00397378	0.0176213
GO:1905477 positive regulation of protein localization to membrane	117	Up	0.00399064	0.0176844
GO:0051260 protein homooligomerization	322	Up	0.00401435	0.0177778
GO:0006907 pinocytosis	20	Up	0.00402817	0.0178274
GO:0098586 cellular response to virus	45	Up	0.00404941	0.0179096
GO:0001836 release of cytochrome c from mitochondria	55	Up	0.00405462	0.0179134
GO:0032459 regulation of protein oligomerization	38	Up	0.00405556	0.0179134
GO:0042133 neurotransmitter metabolic process	137	Up	0.00405846	0.0179145
GO:0001960 negative regulation of cytokine-mediated signaling pathway	56	Up	0.00407289	0.0179425
GO:0043628 ncRNA 3'-end processing	38	Up	0.00407401	0.0179425
GO:0071214 cellular response to abiotic stimulus	297	Up	0.00407542	0.0179425
GO:0104004 cellular response to environmental stimulus	297	Up	0.00407542	0.0179425
GO:1903034 regulation of response to wounding	152	Up	0.00408403	0.0179687
GO:0009895 negative regulation of catabolic process	280	Up	0.00413626	0.0181866
GO:0031670 cellular response to nutrient	69	Up	0.00415142	0.0182304
GO:0061081 positive regulation of myeloid leukocyte cytokine production involved in immune response	17	Up	0.0041516	0.0182304
GO:0090022 regulation of neutrophil chemotaxis	28	Up	0.0041699	0.0182988
GO:0048662 negative regulation of smooth muscle cell proliferation	42	Up	0.00417886	0.0183263
GO:0042451 purine nucleoside biosynthetic process	22	Up	0.00420233	0.0183934
GO:0042455 ribonucleoside biosynthetic process	22	Up	0.00420233	0.0183934
GO:0046129 purine ribonucleoside biosynthetic process	22	Up	0.00420233	0.0183934
GO:1901215 negative regulation of neuron death	189	Up	0.00421164	0.0184198
GO:0030004 cellular monovalent inorganic cation homeostasis	101	Up	0.00421381	0.0184198
GO:1903312 negative regulation of mRNA metabolic process	69	Up	0.00422424	0.0184534
GO:0010889 regulation of sequestering of triglyceride	9	Up	0.00422761	0.0184562
GO:0001522 pseudouridine synthesis	17	Up	0.00424282	0.0185107
GO:0006112 energy reserve metabolic process	78	Up	0.00425432	0.0185488
GO:0044783 G1 DNA damage checkpoint	62	Up	0.00427943	0.0186463
GO:0097278 complement-dependent cytotoxicity	8	Up	0.00432684	0.0188342
GO:0071384 cellular response to corticosteroid stimulus	53	Up	0.00432812	0.0188342
GO:0045648 positive regulation of erythrocyte differentiation	28	Up	0.00434124	0.0188791
GO:0030177 positive regulation of Wnt signaling pathway	167	Up	0.00435745	0.0189374
GO:0051348 negative regulation of transferase activity	258	Up	0.00438325	0.0190373
GO:1901654 response to ketone	171	Up	0.00439218	0.0190638
GO:0060338 regulation of type I interferon-mediated signaling pathway	33	Up	0.00441792	0.0191517
GO:2000402 negative regulation of lymphocyte migration	14	Up	0.00441811	0.0191517
GO:0046329 negative regulation of JNK cascade	33	Up	0.00442977	0.01919
GO:0042026 protein refolding	33	Up	0.00445477	0.0192859
GO:0051289 protein homotetramerization	88	Up	0.00448147	0.0193811
GO:2000480 negative regulation of cAMP-dependent protein kinase activity	8	Up	0.0044825	0.0193811
GO:0051205 protein insertion into membrane	58	Up	0.00449132	0.0194
GO:0045185 maintenance of protein location	88	Up	0.00449803	0.0194
GO:0045019 negative regulation of nitric oxide biosynthetic process	15	Up	0.00449835	0.0194
GO:1904406 negative regulation of nitric oxide metabolic process	15	Up	0.00449835	0.0194
GO:0002200 somatic diversification of immune receptors	69	Up	0.00451736	0.0194696
GO:0033157 regulation of intracellular protein transport	241	Up	0.00454033	0.0195561
GO:0071560 cellular response to transforming growth factor beta stimulus	222	Up	0.00455815	0.0196204
GO:0033523 histone H2B ubiquitination	12	Up	0.00458587	0.0197271
GO:0001821 histamine secretion	9	Up	0.00459906	0.0197713
GO:0042976 activation of Janus kinase activity	11	Up	0.00461155	0.0198124
GO:0035296 regulation of tube diameter	124	Up	0.00462668	0.0198521
GO:0097746 regulation of blood vessel diameter	124	Up	0.00462668	0.0198521
GO:0044803 multi-organism membrane organization	10	Up	0.00463304	0.0198543
GO:0002347 response to tumor cell	21	Up	0.00463306	0.0198543
GO:0048863 stem cell differentiation	228	Up	0.00464415	0.0198878
GO:2001022 positive regulation of response to DNA damage stimulus	95	Up	0.00464802	0.0198878
GO:0071901 negative regulation of protein serine/threonine kinase activity	125	Up	0.00464972	0.0198878
hsa04664 Fc epsilon RI signaling pathway	58	Up	0.00466005	0.0199194
GO:0018108 peptidyl-tyrosine phosphorylation	314	Up	0.00468196	0.0200004
GO:0000725 recombinational repair	131	Up	0.0046859	0.0200046
GO:0006520 cellular amino acid metabolic process	310	Up	0.00469589	0.0200346
GO:0062033 positive regulation of mitotic sister chromatid segregation	16	Up	0.00470955	0.0200802
GO:0006012 galactose metabolic process	13	Up	0.00471705	0.0200995
GO:1904356 regulation of telomere maintenance via telomere lengthening	58	Up	0.00472123	0.0201046
GO:0030865 cortical cytoskeleton organization	47	Up	0.0047517	0.0202217
GO:0000086 G2/M transition of mitotic cell cycle	236	Up	0.0047575	0.0202336
GO:0051384 response to glucocorticoid	123	Up	0.00477055	0.0202764
GO:0090343 positive regulation of cell aging	13	Up	0.00478573	0.0203281
GO:0050657 nucleic acid transport	184	Up	0.00479715	0.0203435
GO:0050658 RNA transport	184	Up	0.00479715	0.0203435
GO:0051132 NK T cell activation	10	Up	0.00479839	0.0203435
GO:0030641 regulation of cellular pH	87	Up	0.00480462	0.0203571
GO:0051186 cofactor metabolic process	408	Up	0.00481505	0.020381
GO:0036296 response to increased oxygen levels	25	Up	0.00481628	0.020381
GO:1903409 reactive oxygen species biosynthetic process	104	Up	0.00482207	0.0203927
GO:0006829 zinc ion transport	26	Up	0.00483154	0.02042
GO:0006040 amino sugar metabolic process	37	Up	0.00485443	0.0205039
GO:0097305 response to alcohol	203	Up	0.00489431	0.020657
GO:0061041 regulation of wound healing	125	Up	0.00489679	0.020657
GO:2000271 positive regulation of fibroblast apoptotic process	9	Up	0.00490726	0.0206883
GO:0007093 mitotic cell cycle checkpoint	160	Up	0.00491759	0.0207189
GO:0000075 cell cycle checkpoint	209	Up	0.00492163	0.020723
GO:1900034 regulation of cellular response to heat	78	Up	0.00493607	0.0207709
GO:0016445 somatic diversification of immunoglobulins	58	Up	0.00493938	0.0207718
GO:0032494 response to peptidoglycan	11	Up	0.00494571	0.0207855
GO:0035987 endodermal cell differentiation	42	Up	0.00495353	0.0208054
GO:0060964 regulation of gene silencing by miRNA	80	Up	0.0049723	0.0208713
GO:0031571 mitotic G1 DNA damage checkpoint	61	Up	0.00498969	0.0209183
GO:0044819 mitotic G1/S transition checkpoint	61	Up	0.00498969	0.0209183
GO:0032823 regulation of natural killer cell differentiation	10	Up	0.00501043	0.0209778
GO:0001820 serotonin secretion	10	Up	0.00501229	0.0209778
GO:0110096 cellular response to aldehyde	10	Up	0.0050132	0.0209778
GO:0051972 regulation of telomerase activity	45	Up	0.00505812	0.0211462
GO:1903426 regulation of reactive oxygen species biosynthetic process	84	Up	0.00505969	0.0211462
GO:0002295 T-helper cell lineage commitment	14	Up	0.00506963	0.0211746
GO:2000644 regulation of receptor catabolic process	10	Up	0.00507407	0.0211801
GO:0000724 double-strand break repair via homologous recombination	130	Up	0.00510638	0.0213018
GO:0072503 cellular divalent inorganic cation homeostasis	432	Up	0.00514194	0.0214369
GO:0000028 ribosomal small subunit assembly	16	Up	0.00515385	0.0214733
GO:0010823 negative regulation of mitochondrion organization	50	Up	0.00516781	0.0215182
GO:0006458 'de novo' protein folding	40	Up	0.00518523	0.0215775
GO:0001738 morphogenesis of a polarized epithelium	139	Up	0.00519877	0.0216205
GO:0010517 regulation of phospholipase activity	63	Up	0.00522771	0.0217275
GO:0032905 transforming growth factor beta1 production	11	Up	0.00524902	0.0218026
GO:0016051 carbohydrate biosynthetic process	187	Up	0.00527235	0.0218861
GO:0098813 nuclear chromosome segregation	247	Up	0.00528473	0.021924
GO:0045116 protein neddylation	15	Up	0.00529486	0.0219525
GO:0042440 pigment metabolic process	62	Up	0.00530488	0.0219806
GO:0060263 regulation of respiratory burst	14	Up	0.00531201	0.0219967
GO:1903829 positive regulation of cellular protein localization	309	Up	0.00531879	0.0220113
GO:0090263 positive regulation of canonical Wnt signaling pathway	136	Up	0.00534586	0.0221097
GO:0032507 maintenance of protein location in cell	58	Up	0.00535332	0.0221271
GO:0010225 response to UV-C	16	Up	0.00540662	0.0223337
GO:0030433 ubiquitin-dependent ERAD pathway	75	Up	0.00543046	0.0224185
GO:0090501 RNA phosphodiester bond hydrolysis	137	Up	0.0054366	0.0224301
GO:0071241 cellular response to inorganic substance	196	Up	0.00544449	0.022449
GO:2000104 negative regulation of DNA-dependent DNA replication	25	Up	0.00549873	0.0226574
hsa04666 Fc gamma R-mediated phagocytosis	88	Up	0.00550173	0.0226574
GO:0046718 viral entry into host cell	111	Up	0.00551121	0.0226826
GO:0045191 regulation of isotype switching	30	Up	0.00552244	0.0227149
GO:0001706 endoderm formation	46	Up	0.00553282	0.0227438
GO:0032392 DNA geometric change	117	Up	0.00554457	0.0227783
GO:1990928 response to amino acid starvation	45	Up	0.00555684	0.0228148
GO:0033059 cellular pigmentation	50	Up	0.00557451	0.0228734
GO:0050862 positive regulation of T cell receptor signaling pathway	14	Up	0.00558279	0.0228935
GO:0051770 positive regulation of nitric-oxide synthase biosynthetic process	14	Up	0.00558841	0.0229027
GO:0050820 positive regulation of coagulation	25	Up	0.00560138	0.0229411
GO:0000245 spliceosomal complex assembly	64	Up	0.00560459	0.0229411
GO:0006739 NADP metabolic process	30	Up	0.00561892	0.0229722
GO:0009161 ribonucleoside monophosphate metabolic process	46	Up	0.00562233	0.0229722
GO:0046007 negative regulation of activated T cell proliferation	11	Up	0.00562239	0.0229722
GO:0035966 response to topologically incorrect protein	187	Up	0.00563566	0.0230042
GO:1904646 cellular response to amyloid-beta	36	Up	0.00563703	0.0230042
GO:0071426 ribonucleoprotein complex export from nucleus	121	Up	0.00564772	0.023034
GO:0051048 negative regulation of secretion	197	Up	0.00565471	0.0230347
GO:0009263 deoxyribonucleotide biosynthetic process	14	Up	0.00565472	0.0230347
GO:0006691 leukotriene metabolic process	23	Up	0.0056743	0.0231005
GO:0097581 lamellipodium organization	75	Up	0.00568618	0.0231287
GO:0072540 T-helper 17 cell lineage commitment	10	Up	0.00568805	0.0231287
GO:0048255 mRNA stabilization	36	Up	0.00570191	0.0231711
GO:0071478 cellular response to radiation	169	Up	0.00571376	0.0232053
GO:0051974 negative regulation of telomerase activity	10	Up	0.0057556	0.0233612
GO:0051055 negative regulation of lipid biosynthetic process	45	Up	0.00576317	0.0233778
GO:0002726 positive regulation of T cell cytokine production	19	Up	0.00576663	0.0233779
GO:0034374 low-density lipoprotein particle remodeling	11	Up	0.00579274	0.0234559
GO:0031099 regeneration	170	Up	0.00579858	0.0234559
hsa00040 Pentose and glucuronate interconversions	13	Up	0.00579906	0.0234559
GO:0048245 eosinophil chemotaxis	10	Up	0.00580318	0.0234559
GO:0071166 ribonucleoprotein complex localization	122	Up	0.00580323	0.0234559
GO:0048024 regulation of mRNA splicing, via spliceosome	92	Up	0.00583865	0.0235849
GO:0031570 DNA integrity checkpoint	152	Up	0.00585294	0.0236185
GO:0097284 hepatocyte apoptotic process	12	Up	0.00585395	0.0236185
GO:0032204 regulation of telomere maintenance	77	Up	0.00586578	0.0236521
GO:0007584 response to nutrient	198	Up	0.00589746	0.0237657
GO:0044774 mitotic DNA integrity checkpoint	103	Up	0.00591966	0.0238343
GO:0048661 positive regulation of smooth muscle cell proliferation	85	Up	0.00592155	0.0238343
GO:0045898 regulation of RNA polymerase II transcription preinitiation complex assembly	14	Up	0.00594015	0.023895
GO:0050849 negative regulation of calcium-mediated signaling	29	Up	0.00596045	0.0239624
GO:0072521 purine-containing compound metabolic process	414	Up	0.00598818	0.0240595
GO:0046661 male sex differentiation	133	Up	0.00599939	0.0240657
GO:0032873 negative regulation of stress-activated MAPK cascade	42	Up	0.00600039	0.0240657
GO:0070303 negative regulation of stress-activated protein kinase signaling cascade	42	Up	0.00600039	0.0240657
GO:0006611 protein export from nucleus	172	Up	0.0060134	0.0241035
GO:0010663 positive regulation of striated muscle cell apoptotic process	11	Up	0.0060288	0.0241366
GO:0010666 positive regulation of cardiac muscle cell apoptotic process	11	Up	0.0060288	0.0241366
GO:0033119 negative regulation of RNA splicing	24	Up	0.00604002	0.0241672
GO:0051262 protein tetramerization	139	Up	0.00606814	0.0242548
GO:0048538 thymus development	42	Up	0.00606909	0.0242548
GO:0043112 receptor metabolic process	179	Up	0.0060839	0.0242996
GO:0035150 regulation of tube size	125	Up	0.00611991	0.024429
GO:0009167 purine ribonucleoside monophosphate metabolic process	33	Up	0.00612808	0.0244472
GO:0006303 double-strand break repair via nonhomologous end joining	69	Up	0.00613178	0.0244475
GO:0071229 cellular response to acid chemical	192	Up	0.00618021	0.0246261
GO:0006754 ATP biosynthetic process	45	Up	0.00620294	0.0247021
GO:0048193 Golgi vesicle transport	353	Up	0.00621711	0.0247439
GO:0045600 positive regulation of fat cell differentiation	56	Up	0.00625177	0.0248673
GO:0071625 vocalization behavior	15	Down	0.00626401	0.0248927
GO:0090069 regulation of ribosome biogenesis	14	Up	0.00626726	0.0248927
GO:0010523 negative regulation of calcium ion transport into cytosol	15	Up	0.00626921	0.0248927
GO:0046326 positive regulation of glucose import	29	Up	0.00628762	0.0249511
hsa00380 Tryptophan metabolism	38	Up	0.00629717	0.0249743
GO:0060249 anatomical structure homeostasis	386	Up	0.00630292	0.0249825
GO:0045830 positive regulation of isotype switching	22	Up	0.00630773	0.0249869
GO:0032091 negative regulation of protein binding	92	Up	0.00631298	0.024993
GO:0032682 negative regulation of chemokine production	18	Up	0.00634012	0.0250858
GO:0043467 regulation of generation of precursor metabolites and energy	146	Up	0.00636407	0.0251658
GO:0007202 activation of phospholipase C activity	28	Up	0.00637113	0.025179
GO:0043508 negative regulation of JUN kinase activity	12	Up	0.00637939	0.0251969
GO:0001829 trophectodermal cell differentiation	13	Up	0.00638361	0.0251989
GO:0072395 signal transduction involved in cell cycle checkpoint	70	Up	0.00641044	0.0252814
GO:0072577 endothelial cell apoptotic process	49	Up	0.00641201	0.0252814
GO:0007595 lactation	42	Up	0.00644954	0.0254146
GO:0007041 lysosomal transport	101	Up	0.00648477	0.0255385
GO:0006302 double-strand break repair	225	Up	0.00650227	0.0255925
GO:0046386 deoxyribose phosphate catabolic process	20	Up	0.00651051	0.0255997
GO:0009126 purine nucleoside monophosphate metabolic process	34	Up	0.00651835	0.0255997
GO:0002713 negative regulation of B cell mediated immunity	10	Up	0.00651924	0.0255997
GO:0002890 negative regulation of immunoglobulin mediated immune response	10	Up	0.00651924	0.0255997
GO:2000144 positive regulation of DNA-templated transcription, initiation	23	Up	0.00655901	0.0257409
GO:0070863 positive regulation of protein exit from endoplasmic reticulum	14	Up	0.00657072	0.0257719
GO:0000291 nuclear-transcribed mRNA catabolic process, exonucleolytic	35	Up	0.00657955	0.0257915
GO:0010574 regulation of vascular endothelial growth factor production	28	Up	0.00660403	0.0258725
GO:0032801 receptor catabolic process	33	Up	0.00662519	0.0259399
GO:0042987 amyloid precursor protein catabolic process	42	Up	0.00662892	0.0259399
GO:0051608 histamine transport	10	Up	0.00671295	0.0262536
GO:0042033 chemokine biosynthetic process	14	Up	0.00673514	0.0263099
GO:0050755 chemokine metabolic process	14	Up	0.00673514	0.0263099
GO:1900182 positive regulation of protein localization to nucleus	68	Up	0.00674607	0.0263373
GO:0034975 protein folding in endoplasmic reticulum	16	Up	0.0067537	0.0263473
GO:0051403 stress-activated MAPK cascade	259	Up	0.00675641	0.0263473
GO:0043393 regulation of protein binding	201	Up	0.00677216	0.0263934
GO:0090023 positive regulation of neutrophil chemotaxis	23	Up	0.00677614	0.0263938
GO:0051188 cofactor biosynthetic process	221	Up	0.00678764	0.0264099
GO:0006984 ER-nucleus signaling pathway	44	Up	0.00678811	0.0264099
GO:0006986 response to unfolded protein	165	Up	0.00679201	0.0264099
GO:0034367 protein-containing complex remodeling	24	Up	0.00679842	0.0264196
GO:0032908 regulation of transforming growth factor beta1 production	10	Up	0.00683686	0.0265537
GO:0051651 maintenance of location in cell	199	Up	0.00684754	0.0265799
GO:0003272 endocardial cushion formation	22	Up	0.00689814	0.026761
GO:0070997 neuron death	324	Up	0.00694393	0.0269109
GO:0006369 termination of RNA polymerase II transcription	35	Up	0.00694475	0.0269109
GO:0051123 RNA polymerase II preinitiation complex assembly	26	Up	0.00695264	0.026926
GO:1902902 negative regulation of autophagosome assembly	13	Up	0.00697252	0.0269876
GO:0051306 mitotic sister chromatid separation	59	Up	0.00698709	0.0270285
GO:0006885 regulation of pH	94	Up	0.00700234	0.0270457
GO:0032645 regulation of granulocyte macrophage colony-stimulating factor production	10	Up	0.00700513	0.0270457
GO:0051712 positive regulation of killing of cells of other organism	11	Up	0.00700846	0.0270457
GO:0032800 receptor biosynthetic process	23	Up	0.00700975	0.0270457
GO:0044557 relaxation of smooth muscle	8	Up	0.00701156	0.0270457
GO:0140115 export across plasma membrane	38	Up	0.00702269	0.0270732
GO:0090342 regulation of cell aging	45	Up	0.0070305	0.0270879
GO:0016045 detection of bacterium	9	Up	0.00704239	0.0271182
GO:0000077 DNA damage checkpoint	140	Up	0.00707903	0.0272337
GO:0006929 substrate-dependent cell migration	26	Up	0.00708044	0.0272337
GO:0045776 negative regulation of blood pressure	36	Up	0.00708642	0.0272412
GO:0016485 protein processing	187	Up	0.00710375	0.0272923
GO:0016241 regulation of macroautophagy	165	Up	0.00711352	0.0273143
GO:0061157 mRNA destabilization	29	Up	0.00718176	0.0275607
GO:0097352 autophagosome maturation	37	Up	0.00719123	0.0275813
GO:0000041 transition metal ion transport	114	Up	0.0072093	0.027635
GO:0010660 regulation of muscle cell apoptotic process	61	Up	0.00721626	0.027646
GO:0071827 plasma lipoprotein particle organization	37	Up	0.00727859	0.0278662
GO:0034105 positive regulation of tissue remodeling	26	Up	0.00728531	0.0278662
GO:0071104 response to interleukin-9	8	Up	0.00728611	0.0278662
GO:0002313 mature B cell differentiation involved in immune response	17	Up	0.00730093	0.027907
GO:0051409 response to nitrosative stress	10	Up	0.00730735	0.0279158
GO:0042093 T-helper cell differentiation	53	Up	0.00737385	0.0281539
GO:0003198 epithelial to mesenchymal transition involved in endocardial cushion formation	16	Up	0.00739312	0.0282116
GO:0032273 positive regulation of protein polymerization	126	Up	0.00741598	0.0282468
GO:0060969 negative regulation of gene silencing	20	Up	0.00741857	0.0282468
GO:0072401 signal transduction involved in DNA integrity checkpoint	69	Up	0.00741906	0.0282468
GO:0072422 signal transduction involved in DNA damage checkpoint	69	Up	0.00741906	0.0282468
GO:0030042 actin filament depolymerization	49	Up	0.0074273	0.0282622
GO:0009100 glycoprotein metabolic process	388	Up	0.00743197	0.0282641
GO:1903204 negative regulation of oxidative stress-induced neuron death	20	Up	0.00743714	0.0282678
GO:0036462 TRAIL-activated apoptotic signaling pathway	9	Up	0.00744425	0.028279
GO:0090305 nucleic acid phosphodiester bond hydrolysis	277	Up	0.00746669	0.0283482
GO:0045620 negative regulation of lymphocyte differentiation	45	Up	0.00752492	0.0285533
GO:0018209 peptidyl-serine modification	286	Up	0.00753283	0.0285625
GO:0060579 ventral spinal cord interneuron fate commitment	11	Down	0.00754002	0.0285625
GO:0060581 cell fate commitment involved in pattern specification	11	Down	0.00754002	0.0285625
GO:0030850 prostate gland development	44	Up	0.0075787	0.0286929
GO:0009267 cellular response to starvation	139	Up	0.00761933	0.0288198
GO:0031638 zymogen activation	46	Up	0.00762073	0.0288198
GO:0032386 regulation of intracellular transport	355	Up	0.00763976	0.0288756
GO:2001267 regulation of cysteine-type endopeptidase activity involved in apoptotic signaling pathway	17	Up	0.00767788	0.0290017
GO:1904589 regulation of protein import	54	Up	0.00768173	0.0290017
GO:0007254 JNK cascade	198	Up	0.00769457	0.029034
GO:1903036 positive regulation of response to wounding	60	Up	0.00773227	0.02916
GO:0051131 chaperone-mediated protein complex assembly	17	Up	0.00774729	0.0292003
GO:0071624 positive regulation of granulocyte chemotaxis	24	Up	0.00776682	0.0292576
GO:0071639 positive regulation of monocyte chemotactic protein-1 production	9	Up	0.00779675	0.029354
GO:0048545 response to steroid hormone	337	Up	0.00781107	0.0293916
GO:0051346 negative regulation of hydrolase activity	367	Up	0.00789455	0.0296891
GO:0016574 histone ubiquitination	45	Up	0.00792414	0.0297838
GO:0046824 positive regulation of nucleocytoplasmic transport	59	Up	0.0079479	0.029856
GO:0072321 chaperone-mediated protein transport	11	Up	0.00795217	0.029856
GO:0048066 developmental pigmentation	43	Up	0.00796312	0.0298805
GO:0038111 interleukin-7-mediated signaling pathway	16	Up	0.00803254	0.0301242
GO:0031124 mRNA 3'-end processing	97	Up	0.00804282	0.0301461
GO:0071385 cellular response to glucocorticoid stimulus	50	Up	0.00805729	0.0301836
GO:1904407 positive regulation of nitric oxide metabolic process	40	Up	0.00806682	0.0302025
GO:1904754 positive regulation of vascular associated smooth muscle cell migration	17	Up	0.00808011	0.0302356
GO:0033344 cholesterol efflux	38	Up	0.00811554	0.0303513
GO:0002467 germinal center formation	14	Up	0.00815476	0.0304811
GO:0001510 RNA methylation	79	Up	0.00819743	0.0306156
GO:0009219 pyrimidine deoxyribonucleotide metabolic process	19	Up	0.00819979	0.0306156
GO:1903510 mucopolysaccharide metabolic process	106	Up	0.00821406	0.0306392
GO:0010863 positive regulation of phospholipase C activity	39	Up	0.0082152	0.0306392
GO:0051304 chromosome separation	87	Up	0.00822552	0.0306608
GO:0042157 lipoprotein metabolic process	117	Up	0.00825022	0.0307272
GO:0044321 response to leptin	19	Up	0.00825242	0.0307272
GO:0043373 CD4-positive, alpha-beta T cell lineage commitment	15	Up	0.00830736	0.0309147
GO:0018105 peptidyl-serine phosphorylation	266	Up	0.00834608	0.0310417
GO:0060393 regulation of pathway-restricted SMAD protein phosphorylation	55	Up	0.00837287	0.0311139
GO:0000726 non-recombinational repair	75	Up	0.00837469	0.0311139
GO:1904035 regulation of epithelial cell apoptotic process	68	Up	0.00842562	0.0312859
GO:0071548 response to dexamethasone	35	Up	0.00847296	0.0314444
GO:0010657 muscle cell apoptotic process	64	Up	0.00848224	0.0314616
GO:0045292 mRNA cis splicing, via spliceosome	39	Up	0.00849155	0.0314788
GO:0071480 cellular response to gamma radiation	28	Up	0.00851994	0.0315562
hsa00020 Citrate cycle (TCA cycle)	29	Up	0.00852399	0.0315562
GO:0060045 positive regulation of cardiac muscle cell proliferation	27	Up	0.00852643	0.0315562
GO:0007034 vacuolar transport	137	Up	0.0085314	0.0315573
GO:0030852 regulation of granulocyte differentiation	14	Up	0.00853869	0.0315669
GO:0035735 intraciliary transport involved in cilium assembly	40	Up	0.0085445	0.0315669
GO:0043484 regulation of RNA splicing	125	Up	0.008548	0.0315669
GO:0006352 DNA-templated transcription, initiation	223	Up	0.00855765	0.0315853
GO:0042036 negative regulation of cytokine biosynthetic process	32	Up	0.00856524	0.031596
GO:0106106 cold-induced thermogenesis	131	Up	0.00861847	0.0317577
GO:0120161 regulation of cold-induced thermogenesis	131	Up	0.00861847	0.0317577
GO:0046545 development of primary female sexual characteristics	88	Up	0.00863021	0.0317796
GO:0034080 CENP-A containing nucleosome assembly	30	Up	0.00864159	0.0317796
GO:0061641 CENP-A containing chromatin organization	30	Up	0.00864159	0.0317796
GO:0010885 regulation of cholesterol storage	15	Up	0.00864322	0.0317796
hsa00513 Various types of N-glycan biosynthesis	38	Up	0.00868791	0.0319265
GO:0001503 ossification	355	Up	0.00870214	0.0319492
GO:0050920 regulation of chemotaxis	187	Up	0.00871119	0.0319492
GO:0015931 nucleobase-containing compound transport	230	Up	0.00871245	0.0319492
GO:0032508 DNA duplex unwinding	108	Up	0.00871707	0.0319492
GO:0070572 positive regulation of neuron projection regeneration	9	Up	0.00871772	0.0319492
GO:0071383 cellular response to steroid hormone stimulus	222	Up	0.0087663	0.0321098
GO:0006163 purine nucleotide metabolic process	388	Up	0.00879344	0.0321691
GO:0070167 regulation of biomineral tissue development	82	Up	0.00879675	0.0321691
GO:0110149 regulation of biomineralization	82	Up	0.00879675	0.0321691
GO:0072527 pyrimidine-containing compound metabolic process	93	Up	0.00881544	0.03222
GO:0046349 amino sugar biosynthetic process	13	Up	0.00886409	0.0323803
GO:0006874 cellular calcium ion homeostasis	401	Up	0.00887387	0.0323985
GO:1903862 positive regulation of oxidative phosphorylation	8	Up	0.0088919	0.0324366
hsa05110 Vibrio cholerae infection	47	Up	0.00889511	0.0324366
GO:0101023 vascular endothelial cell proliferation	19	Up	0.00890351	0.0324366
GO:1905562 regulation of vascular endothelial cell proliferation	19	Up	0.00890351	0.0324366
GO:0042306 regulation of protein import into nucleus	51	Up	0.00891849	0.0324737
GO:0071902 positive regulation of protein serine/threonine kinase activity	310	Up	0.00894481	0.032552
GO:0043486 histone exchange	43	Up	0.00896426	0.0326052
GO:0003018 vascular process in circulatory system	153	Up	0.00897869	0.0326401
GO:0048536 spleen development	26	Up	0.00903363	0.0328222
GO:0035265 organ growth	170	Up	0.00904523	0.0328467
GO:0097623 potassium ion export across plasma membrane	15	Up	0.00905091	0.0328497
GO:0032434 regulation of proteasomal ubiquitin-dependent protein catabolic process	120	Up	0.00906239	0.0328589
GO:0051896 regulation of protein kinase B signaling	198	Up	0.00906319	0.0328589
GO:0006837 serotonin transport	15	Up	0.00906824	0.0328596
GO:0090201 negative regulation of release of cytochrome c from mitochondria	17	Up	0.00911756	0.0330206
GO:0045444 fat cell differentiation	200	Up	0.00917688	0.0332177
GO:0009142 nucleoside triphosphate biosynthetic process	72	Up	0.00920366	0.0332968
hsa05220 Chronic myeloid leukemia	74	Up	0.00921543	0.0333215
GO:0070613 regulation of protein processing	58	Up	0.00925113	0.0334327
GO:0007263 nitric oxide mediated signal transduction	25	Up	0.00936529	0.0338171
GO:0010878 cholesterol storage	17	Up	0.00936749	0.0338171
GO:0006626 protein targeting to mitochondrion	95	Up	0.00939412	0.0338951
hsa04137 Mitophagy - animal	66	Up	0.00940966	0.033933
GO:0003071 renal system process involved in regulation of systemic arterial blood pressure	22	Up	0.00942281	0.0339623
GO:0090316 positive regulation of intracellular protein transport	170	Up	0.00943573	0.0339908
GO:0043011 myeloid dendritic cell differentiation	14	Up	0.00944389	0.034002
GO:0032025 response to cobalt ion	10	Up	0.00947406	0.0340925
hsa04917 Prolactin signaling pathway	62	Up	0.00956081	0.034365
GO:0008347 glial cell migration	43	Up	0.00956307	0.034365
GO:0051480 regulation of cytosolic calcium ion concentration	313	Up	0.00956505	0.034365
GO:1902170 cellular response to reactive nitrogen species	18	Up	0.00959218	0.0344442
GO:0055074 calcium ion homeostasis	411	Up	0.00959741	0.0344446
GO:1903078 positive regulation of protein localization to plasma membrane	52	Up	0.00967957	0.0347211
GO:0007035 vacuolar acidification	21	Up	0.00969895	0.034748
GO:0001659 temperature homeostasis	157	Up	0.00970016	0.034748
GO:0005996 monosaccharide metabolic process	245	Up	0.00970249	0.034748
GO:0060828 regulation of canonical Wnt signaling pathway	264	Up	0.00974618	0.034886
hsa04350 TGF-beta signaling pathway	90	Up	0.00978914	0.0350056
GO:0051271 negative regulation of cellular component movement	289	Up	0.00979389	0.0350056
GO:0035459 vesicle cargo loading	20	Up	0.00979514	0.0350056
GO:0006367 transcription initiation from RNA polymerase II promoter	177	Up	0.00980971	0.0350378
GO:0010038 response to metal ion	330	Up	0.00981454	0.0350378
GO:0071985 multivesicular body sorting pathway	33	Up	0.00990254	0.0353333
GO:0001541 ovarian follicle development	52	Up	0.00991385	0.035355
GO:0032374 regulation of cholesterol transport	40	Up	0.00993516	0.0354124
GO:0001824 blastocyst development	89	Up	0.00995936	0.0354782
GO:0007029 endoplasmic reticulum organization	62	Up	0.00996824	0.0354782
GO:0060055 angiogenesis involved in wound healing	20	Up	0.00996939	0.0354782
GO:0070302 regulation of stress-activated protein kinase signaling cascade	212	Up	0.0100004	0.0355698
GO:0045429 positive regulation of nitric oxide biosynthetic process	39	Up	0.0100114	0.0355904
GO:0034724 DNA replication-independent nucleosome organization	39	Up	0.0100197	0.035601
GO:1904018 positive regulation of vasculature development	175	Up	0.0100427	0.0356564
GO:0046328 regulation of JNK cascade	169	Up	0.0100459	0.0356564
GO:1903317 regulation of protein maturation	60	Up	0.0100788	0.0357398
GO:0010869 regulation of receptor biosynthetic process	20	Up	0.0100799	0.0357398
GO:0010862 positive regulation of pathway-restricted SMAD protein phosphorylation	42	Up	0.0101299	0.0358822
hsa05202 Transcriptional misregulation in cancer	156	Up	0.0101307	0.0358822
GO:0051444 negative regulation of ubiquitin-protein transferase activity	16	Up	0.0101364	0.0358836
GO:0099116 tRNA 5'-end processing	15	Up	0.0101834	0.0360311
GO:0000070 mitotic sister chromatid segregation	147	Up	0.0101993	0.0360685
GO:0044242 cellular lipid catabolic process	194	Up	0.0102297	0.0361572
GO:0070169 positive regulation of biomineral tissue development	43	Up	0.0102405	0.0361573
GO:0110151 positive regulation of biomineralization	43	Up	0.0102405	0.0361573
GO:0045947 negative regulation of translational initiation	19	Up	0.0102463	0.036159
GO:0001649 osteoblast differentiation	201	Up	0.0103133	0.0363765
GO:0006471 protein ADP-ribosylation	30	Up	0.0103499	0.0364864
GO:0090330 regulation of platelet aggregation	18	Up	0.0103717	0.0365442
GO:0032897 negative regulation of viral transcription	24	Up	0.0104048	0.0366418
GO:0034440 lipid oxidation	96	Up	0.0104184	0.0366708
GO:0051014 actin filament severing	9	Up	0.0104485	0.0367573
GO:0006275 regulation of DNA replication	101	Up	0.010456	0.0367647
GO:1900101 regulation of endoplasmic reticulum unfolded protein response	24	Up	0.0104932	0.0368764
GO:0060761 negative regulation of response to cytokine stimulus	60	Up	0.0105048	0.036898
GO:0039528 cytoplasmic pattern recognition receptor signaling pathway in response to virus	25	Up	0.010525	0.0369495
GO:0034113 heterotypic cell-cell adhesion	56	Up	0.0105375	0.0369743
GO:0001937 negative regulation of endothelial cell proliferation	36	Up	0.0105656	0.0370441
GO:0042276 error-prone translesion synthesis	20	Up	0.0105684	0.0370441
GO:0045739 positive regulation of DNA repair	64	Up	0.0106761	0.0373736
GO:0001562 response to protozoan	20	Up	0.010679	0.0373736
GO:0042832 defense response to protozoan	20	Up	0.010679	0.0373736
GO:0050779 RNA destabilization	31	Up	0.0107363	0.0375549
GO:0010506 regulation of autophagy	313	Up	0.0107505	0.0375851
GO:0006289 nucleotide-excision repair	106	Up	0.0107997	0.0377375
GO:0097327 response to antineoplastic agent	86	Up	0.0108728	0.0379733
GO:0030178 negative regulation of Wnt signaling pathway	191	Up	0.0108985	0.0380214
GO:0030501 positive regulation of bone mineralization	37	Up	0.0108998	0.0380214
GO:0040013 negative regulation of locomotion	285	Up	0.0109034	0.0380214
GO:1902808 positive regulation of cell cycle G1/S phase transition	47	Up	0.0109366	0.0381172
GO:0006282 regulation of DNA repair	120	Up	0.0109425	0.0381182
GO:0000966 RNA 5'-end processing	20	Up	0.0110175	0.0383599
GO:0000079 regulation of cyclin-dependent protein serine/threonine kinase activity	95	Up	0.011026	0.0383697
GO:1901889 negative regulation of cell junction assembly	30	Up	0.0110599	0.0384369
GO:0010560 positive regulation of glycoprotein biosynthetic process	19	Up	0.0110611	0.0384369
GO:1900426 positive regulation of defense response to bacterium	7	Up	0.0110624	0.0384369
GO:0006261 DNA-dependent DNA replication	149	Up	0.0110751	0.0384612
GO:0000819 sister chromatid segregation	183	Up	0.0110982	0.0385064
GO:0071825 protein-lipid complex subunit organization	41	Up	0.0111021	0.0385064
GO:1901798 positive regulation of signal transduction by p53 class mediator	21	Up	0.0111052	0.0385064
GO:0055069 zinc ion homeostasis	34	Up	0.0111203	0.038539
GO:1900087 positive regulation of G1/S transition of mitotic cell cycle	37	Up	0.011131	0.0385564
GO:0090399 replicative senescence	11	Up	0.0111463	0.0385896
GO:0007050 cell cycle arrest	221	Up	0.0112279	0.0388484
GO:0042073 intraciliary transport	53	Up	0.0112326	0.0388484
GO:0046849 bone remodeling	82	Up	0.0112397	0.038853
GO:0008608 attachment of spindle microtubules to kinetochore	31	Up	0.0112697	0.0389356
GO:0019693 ribose phosphate metabolic process	386	Up	0.0112751	0.0389356
GO:0007250 activation of NF-kappaB-inducing kinase activity	17	Up	0.0113039	0.0390152
GO:0097421 liver regeneration	27	Up	0.0113225	0.0390564
GO:0010874 regulation of cholesterol efflux	24	Up	0.0113284	0.0390564
GO:0019985 translesion synthesis	41	Up	0.0113344	0.0390564
GO:0022612 gland morphogenesis	108	Up	0.0113389	0.0390564
GO:0006165 nucleoside diphosphate phosphorylation	122	Up	0.0113594	0.0390917
GO:0090713 immunological memory process	10	Up	0.0113608	0.0390917
GO:0045713 low-density lipoprotein particle receptor biosynthetic process	8	Up	0.0113892	0.0391695
hsa04066 HIF-1 signaling pathway	104	Up	0.0114156	0.0392388
GO:2000060 positive regulation of ubiquitin-dependent protein catabolic process	94	Up	0.0114209	0.0392388
GO:0018216 peptidyl-arginine methylation	13	Up	0.011519	0.0395557
GO:0001889 liver development	126	Up	0.011622	0.0398889
GO:1903975 regulation of glial cell migration	13	Up	0.0116306	0.0398984
GO:0046850 regulation of bone remodeling	44	Up	0.0116944	0.0400814
GO:0006260 DNA replication	264	Up	0.0116958	0.0400814
GO:0030278 regulation of ossification	178	Up	0.0117218	0.0401501
GO:0061008 hepaticobiliary system development	129	Up	0.0117574	0.0402515
GO:0046365 monosaccharide catabolic process	60	Up	0.0118058	0.0403968
GO:0006790 sulfur compound metabolic process	341	Up	0.0118412	0.0404884
GO:0002544 chronic inflammatory response	15	Up	0.0118448	0.0404884
GO:0000413 protein peptidyl-prolyl isomerization	34	Up	0.0118505	0.0404884
GO:0009313 oligosaccharide catabolic process	12	Up	0.0118955	0.0405937
GO:1990845 adaptive thermogenesis	142	Up	0.0118977	0.0405937
GO:0046660 female sex differentiation	102	Up	0.0118994	0.0405937
GO:0006851 mitochondrial calcium ion transmembrane transport	25	Up	0.0119146	0.0406251
GO:0001825 blastocyst formation	34	Up	0.0119445	0.0407066
GO:0019400 alditol metabolic process	20	Up	0.0120184	0.0409377
GO:0072641 type I interferon secretion	10	Up	0.0120776	0.0411187
GO:0006090 pyruvate metabolic process	139	Up	0.0120845	0.0411212
GO:0060401 cytosolic calcium ion transport	159	Up	0.0121007	0.0411559
GO:0021514 ventral spinal cord interneuron differentiation	13	Down	0.0121091	0.0411625
GO:0010575 positive regulation of vascular endothelial growth factor production	25	Up	0.0121298	0.0411625
GO:0031214 biomineral tissue development	138	Up	0.0121349	0.0411625
GO:0110148 biomineralization	138	Up	0.0121349	0.0411625
GO:0010659 cardiac muscle cell apoptotic process	33	Up	0.0121365	0.0411625
GO:0032211 negative regulation of telomere maintenance via telomerase	19	Up	0.0121392	0.0411625
GO:0034620 cellular response to unfolded protein	132	Up	0.0121827	0.0412892
GO:0048703 embryonic viscerocranium morphogenesis	10	Up	0.0122078	0.0413536
GO:0055017 cardiac muscle tissue growth	80	Up	0.0122225	0.0413826
GO:0097756 negative regulation of blood vessel diameter	72	Up	0.0122418	0.0414222
GO:1903747 regulation of establishment of protein localization to mitochondrion	71	Up	0.0122465	0.0414222
GO:0035967 cellular response to topologically incorrect protein	152	Up	0.0123259	0.0416701
[truncated: 4,759 more rows]

## Sheet: SupplementalTable1.3
	NGenes	Direction	PValue	FDR	PValue.Mixed	FDR.Mixed
GO:0036005 response to macrophage colony-stimulating factor	11	Up	5.22358e-09	1.76505e-05	0.472544	0.681735
GO:0036006 cellular response to macrophage colony-stimulating factor stimulus	11	Up	5.22358e-09	1.76505e-05	0.472544	0.681735
GO:0002921 negative regulation of humoral immune response	12	Up	2.6661e-08	4.25678e-05	0.137008	0.250279
GO:0034142 toll-like receptor 4 signaling pathway	31	Up	3.40994e-08	4.25678e-05	0.00181505	0.00495275
GO:0050858 negative regulation of antigen receptor-mediated signaling pathway	26	Up	3.55583e-08	4.25678e-05	0.000471617	0.00142622
GO:0071361 cellular response to ethanol	12	Up	4.63601e-08	4.25678e-05	0.34489	0.538611
GO:0062208 positive regulation of pattern recognition receptor signaling pathway	33	Up	5.06825e-08	4.25678e-05	0.00088394	0.00254561
GO:0050860 negative regulation of T cell receptor signaling pathway	20	Up	5.8415e-08	4.25678e-05	0.0189471	0.0434182
GO:0060099 regulation of phagocytosis, engulfment	14	Up	6.50384e-08	4.25678e-05	0.0572337	0.117403
GO:0034143 regulation of toll-like receptor 4 signaling pathway	17	Up	6.91917e-08	4.25678e-05	0.140102	0.255035
GO:0009595 detection of biotic stimulus	26	Up	6.92876e-08	4.25678e-05	0.00520063	0.0131603
GO:0032689 negative regulation of interferon-gamma production	26	Up	8.95969e-08	5.0458e-05	0.0117002	0.027709
GO:0032735 positive regulation of interleukin-12 production	30	Up	9.99074e-08	5.19365e-05	0.0034892	0.00911263
GO:0002092 positive regulation of receptor internalization	21	Up	1.82574e-07	6.85544e-05	0.0700683	0.141034
GO:0042095 interferon-gamma biosynthetic process	16	Up	1.88394e-07	6.85544e-05	0.066072	0.134031
GO:0060100 positive regulation of phagocytosis, engulfment	12	Up	2.02533e-07	6.85544e-05	0.0900001	0.175457
GO:1905155 positive regulation of membrane invagination	12	Up	2.02533e-07	6.85544e-05	0.0900001	0.175457
GO:0045671 negative regulation of osteoclast differentiation	26	Up	2.08783e-07	6.85544e-05	0.00386382	0.00998302
GO:0070391 response to lipoteichoic acid	10	Up	2.10589e-07	6.85544e-05	0.51682	0.726536
GO:0071223 cellular response to lipoteichoic acid	10	Up	2.10589e-07	6.85544e-05	0.51682	0.726536
GO:0045416 positive regulation of interleukin-8 biosynthetic process	9	Up	2.22021e-07	6.85544e-05	0.209159	0.357177
GO:0050869 negative regulation of B cell activation	29	Up	2.27971e-07	6.85544e-05	0.00177571	0.00485912
GO:0032733 positive regulation of interleukin-10 production	33	Up	2.33316e-07	6.85544e-05	0.000182983	0.000594892
GO:1905153 regulation of membrane invagination	15	Up	2.44775e-07	6.89247e-05	0.0462114	0.097031
GO:0090713 immunological memory process	10	Up	2.77128e-07	7.49133e-05	0.863672	1
GO:0097755 positive regulation of blood vessel diameter	52	Up	3.40626e-07	8.85366e-05	1.42288e-07	1.07576e-06
GO:0002712 regulation of B cell mediated immunity	45	Up	5.09776e-07	0.000123038	0.00014075	0.000468174
GO:0002889 regulation of immunoglobulin mediated immune response	45	Up	5.09776e-07	0.000123038	0.00014075	0.000468174
GO:0045072 regulation of interferon-gamma biosynthetic process	15	Up	5.47921e-07	0.000125977	0.118113	0.220776
GO:0033004 negative regulation of mast cell activation	12	Up	5.59234e-07	0.000125977	0.177432	0.311579
GO:0098883 synapse pruning	11	Up	6.34437e-07	0.000137909	0.284194	0.461746
GO:0019054 modulation by virus of host cellular process	17	Up	6.59368e-07	0.000137909	0.0986739	0.189578
GO:0001845 phagolysosome assembly	12	Up	6.73425e-07	0.000137909	0.504618	0.714735
GO:0002713 negative regulation of B cell mediated immunity	10	Up	7.88018e-07	0.000149395	0.412914	0.615954
GO:0002890 negative regulation of immunoglobulin mediated immune response	10	Up	7.88018e-07	0.000149395	0.412914	0.615954
GO:0045577 regulation of B cell differentiation	27	Up	8.20672e-07	0.000149395	0.0134905	0.0316825
GO:0010745 negative regulation of macrophage derived foam cell differentiation	11	Up	8.32333e-07	0.000149395	0.265803	0.436271
GO:0045414 regulation of interleukin-8 biosynthetic process	13	Up	8.54429e-07	0.000149395	0.122867	0.228022
hsa03440 Homologous recombination	41	Up	8.6215e-07	0.000149395	0.0115253	0.0273331
hsa04612 Antigen processing and presentation	62	Up	9.10576e-07	0.00015087	1.28612e-06	6.99092e-06
GO:0000272 polysaccharide catabolic process	24	Up	9.23019e-07	0.00015087	0.0325006	0.0709763
GO:0042100 B cell proliferation	68	Up	9.76831e-07	0.00015087	1.07723e-10	5.08923e-09
GO:0002707 negative regulation of lymphocyte mediated immunity	34	Up	1.00953e-06	0.00015087	0.000754177	0.00219341
GO:0002820 negative regulation of adaptive immune response	42	Up	1.05426e-06	0.00015087	0.000228549	0.000727975
GO:0031342 negative regulation of cell killing	16	Up	1.05936e-06	0.00015087	0.0529951	0.109539
GO:0032613 interleukin-10 production	50	Up	1.07626e-06	0.00015087	3.55125e-08	3.57733e-07
GO:0001911 negative regulation of leukocyte mediated cytotoxicity	15	Up	1.1469e-06	0.00015087	0.0622709	0.126888
GO:0019372 lipoxygenase pathway	14	Up	1.16929e-06	0.00015087	0.510285	0.720345
GO:0033700 phospholipid efflux	8	Up	1.17434e-06	0.00015087	0.283294	0.460506
GO:0002923 regulation of humoral immune response mediated by circulating immunoglobulin	9	Up	1.18869e-06	0.00015087	0.322708	0.50998
GO:0050854 regulation of antigen receptor-mediated signaling pathway	59	Up	1.19337e-06	0.00015087	4.56415e-08	4.30853e-07
GO:2000651 positive regulation of sodium ion transmembrane transporter activity	16	Down	1.24589e-06	0.00015087	0.295501	0.47634
GO:0150146 cell junction disassembly	15	Up	1.25036e-06	0.00015087	0.120292	0.223734
GO:0032490 detection of molecule of bacterial origin	11	Up	1.26318e-06	0.00015087	0.313918	0.499711
GO:0002643 regulation of tolerance induction	12	Up	1.26413e-06	0.00015087	0.411299	0.614358
GO:0045348 positive regulation of MHC class II biosynthetic process	8	Up	1.27323e-06	0.00015087	0.707513	0.89552
GO:0046641 positive regulation of alpha-beta T cell proliferation	18	Up	1.28003e-06	0.00015087	0.0751612	0.150256
hsa05310 Asthma	22	Up	1.34241e-06	0.00015087	0.0222668	0.0503181
GO:0050764 regulation of phagocytosis	84	Up	1.35278e-06	0.00015087	1.0494e-12	5.06633e-10
GO:0032607 interferon-alpha production	29	Up	1.36916e-06	0.00015087	0.00289685	0.00766034
GO:1905522 negative regulation of macrophage migration	7	Up	1.37858e-06	0.00015087	0.979589	1
GO:0002864 regulation of acute inflammatory response to antigenic stimulus	13	Up	1.39124e-06	0.00015087	0.107611	0.204195
GO:0032647 regulation of interferon-alpha production	28	Up	1.41916e-06	0.00015087	0.00403241	0.0103789
GO:0030890 positive regulation of B cell proliferation	33	Up	1.42878e-06	0.00015087	0.00299599	0.00789777
GO:0030888 regulation of B cell proliferation	51	Up	1.48043e-06	0.000152542	8.09152e-07	4.72965e-06
GO:0034587 piRNA metabolic process	16	Down	1.48976e-06	0.000152542	0.633469	0.835111
GO:0002861 regulation of inflammatory response to antigenic stimulus	22	Up	1.51432e-06	0.000152742	0.0101849	0.0244373
GO:0045670 regulation of osteoclast differentiation	55	Up	1.63647e-06	0.000160965	5.47336e-07	3.37233e-06
GO:0060760 positive regulation of response to cytokine stimulus	56	Up	1.64347e-06	0.000160965	9.94253e-07	5.62356e-06
GO:0002823 negative regulation of adaptive immune response based on somatic recombination of immune receptors built from immunoglobulin superfamily domains	37	Up	1.73455e-06	0.000167254	0.000981605	0.0028018
GO:0032653 regulation of interleukin-10 production	47	Up	1.75718e-06	0.000167254	1.32631e-07	1.0118e-06
GO:0034123 positive regulation of toll-like receptor signaling pathway	23	Up	1.85439e-06	0.000171716	0.0366019	0.0788878
GO:2001204 regulation of osteoclast development	10	Up	1.85487e-06	0.000171716	0.506507	0.71681
GO:0001771 immunological synapse formation	13	Up	1.90721e-06	0.000172353	0.181244	0.317365
GO:0001779 natural killer cell differentiation	17	Up	1.93778e-06	0.000172353	0.0640582	0.130188
GO:0002862 negative regulation of inflammatory response to antigenic stimulus	11	Up	1.94769e-06	0.000172353	0.282124	0.459156
GO:0050855 regulation of B cell receptor signaling pathway	23	Up	1.96377e-06	0.000172353	0.00918557	0.0222209
GO:0090026 positive regulation of monocyte chemotaxis	16	Up	2.0212e-06	0.000175119	0.119424	0.222427
GO:0042311 vasodilation	28	Up	2.05188e-06	0.000175527	0.00524957	0.0132791
GO:0002228 natural killer cell mediated immunity	49	Up	2.12943e-06	0.000175612	1.55151e-05	6.30968e-05
GO:0002714 positive regulation of B cell mediated immunity	31	Up	2.13084e-06	0.000175612	0.0194651	0.0444775
GO:0002891 positive regulation of immunoglobulin mediated immune response	31	Up	2.13084e-06	0.000175612	0.0194651	0.0444775
GO:0048535 lymph node development	12	Up	2.16076e-06	0.000175933	0.611983	0.818439
GO:0050853 B cell receptor signaling pathway	61	Up	2.38687e-06	0.000190648	5.39332e-09	8.21024e-08
GO:0002438 acute inflammatory response to antigenic stimulus	19	Up	2.43043e-06	0.000190648	0.0430933	0.0913064
GO:0032615 interleukin-12 production	50	Up	2.43409e-06	0.000190648	9.19907e-06	3.95273e-05
GO:0050864 regulation of B cell activation	112	Up	2.45434e-06	0.000190648	1.83704e-10	7.01759e-09
GO:0044247 cellular polysaccharide catabolic process	23	Up	2.55348e-06	0.000194255	0.0636934	0.129592
GO:0032655 regulation of interleukin-12 production	49	Up	2.56135e-06	0.000194255	1.14685e-05	4.80271e-05
GO:0050856 regulation of T cell receptor signaling pathway	39	Up	2.65706e-06	0.000194255	0.00029178	0.000913029
GO:1902916 positive regulation of protein polyubiquitination	11	Up	2.66002e-06	0.000194255	0.598762	0.805701
GO:0031295 T cell costimulation	54	Up	2.68413e-06	0.000194255	0.000216062	0.000693431
hsa05152 Tuberculosis	157	Up	2.68835e-06	0.000194255	3.92698e-11	2.91675e-09
GO:0016137 glycoside metabolic process	17	Up	2.70496e-06	0.000194255	0.167567	0.2968
GO:0010742 macrophage derived foam cell differentiation	31	Up	2.84287e-06	0.000194255	0.00178651	0.00488275
GO:0090077 foam cell differentiation	31	Up	2.84287e-06	0.000194255	0.00178651	0.00488275
GO:0042535 positive regulation of tumor necrosis factor biosynthetic process	19	Up	2.85e-06	0.000194255	0.0174776	0.0402926
GO:0043650 dicarboxylic acid biosynthetic process	14	Up	2.85858e-06	0.000194255	0.519796	0.730264
GO:0002708 positive regulation of lymphocyte mediated immunity	85	Up	2.86832e-06	0.000194255	1.29149e-09	2.78888e-08
GO:1904738 vascular associated smooth muscle cell migration	22	Up	2.90338e-06	0.000194255	0.220782	0.373533
GO:1904752 regulation of vascular associated smooth muscle cell migration	22	Up	2.90338e-06	0.000194255	0.220782	0.373533
GO:0070661 leukocyte proliferation	246	Up	2.93194e-06	0.000194255	1.74609e-11	2.08362e-09
GO:0140052 cellular response to oxidised low-density lipoprotein particle stimulus	9	Up	3.01276e-06	0.000197672	0.631996	0.83382
GO:0050765 negative regulation of phagocytosis	18	Up	3.06367e-06	0.00019908	0.0487389	0.101926
GO:0010743 regulation of macrophage derived foam cell differentiation	26	Up	3.16297e-06	0.000203575	0.0102483	0.0245633
GO:0042269 regulation of natural killer cell mediated cytotoxicity	33	Up	3.2336e-06	0.000204606	0.00264428	0.00704758
GO:0031294 lymphocyte costimulation	55	Up	3.31013e-06	0.000204606	0.000224464	0.000716651
GO:0032722 positive regulation of chemokine production	50	Up	3.33693e-06	0.000204606	6.96871e-08	5.95468e-07
GO:0002706 regulation of lymphocyte mediated immunity	124	Up	3.33774e-06	0.000204606	1.61776e-10	6.54756e-09
GO:0050718 positive regulation of interleukin-1 beta secretion	29	Up	3.35922e-06	0.000204606	0.00299934	0.00790353
GO:0042228 interleukin-8 biosynthetic process	14	Up	3.3709e-06	0.000204606	0.11662	0.218534
GO:0042267 natural killer cell mediated cytotoxicity	46	Up	3.39093e-06	0.000204606	4.13564e-05	0.000152498
GO:0001782 B cell homeostasis	27	Up	3.45461e-06	0.000206451	0.00912362	0.0221186
hsa05320 Autoimmune thyroid disease	33	Up	3.48644e-06	0.000206451	0.00378299	0.0097779
GO:0002291 T cell activation via T cell receptor contact with antigen bound to MHC molecule on antigen presenting cell	10	Up	3.56727e-06	0.000206451	0.186095	0.324346
GO:0030647 aminoglycoside antibiotic metabolic process	8	Up	3.57102e-06	0.000206451	0.871526	1
GO:0002715 regulation of natural killer cell mediated immunity	34	Up	3.57425e-06	0.000206451	0.00195663	0.00530694
GO:0050871 positive regulation of B cell activation	72	Up	3.60527e-06	0.000206478	1.24233e-07	9.61842e-07
GO:0009409 response to cold	49	Up	3.6518e-06	0.000207385	0.000429814	0.00130861
GO:0045351 type I interferon biosynthetic process	11	Up	3.7034e-06	0.000208563	0.208033	0.355613
GO:0098915 membrane repolarization during ventricular cardiac muscle cell action potential	14	Up	3.73628e-06	0.000208676	0.56366	0.771826
GO:0010888 negative regulation of lipid storage	17	Up	3.83361e-06	0.000212357	0.147555	0.26567
GO:0090209 negative regulation of triglyceride metabolic process	7	Up	3.89611e-06	0.000214064	0.626132	0.830025
GO:0051250 negative regulation of lymphocyte activation	123	Up	3.94133e-06	0.000214803	1.67203e-11	2.07491e-09
GO:0070664 negative regulation of leukocyte proliferation	64	Up	3.99403e-06	0.000215933	2.25039e-08	2.45329e-07
GO:0002695 negative regulation of leukocyte activation	149	Up	4.14124e-06	0.000217988	2.45634e-12	6.8796e-10
GO:0006911 phagocytosis, engulfment	55	Up	4.15896e-06	0.000217988	5.04949e-08	4.64347e-07
GO:0002381 immunoglobulin production involved in immunoglobulin mediated immune response	49	Up	4.20831e-06	0.000217988	0.000275478	0.00086643
GO:0006968 cellular defense response	42	Up	4.2386e-06	0.000217988	0.000300188	0.000937601
GO:0042953 lipoprotein transport	11	Up	4.25272e-06	0.000217988	0.818198	0.978624
GO:0044872 lipoprotein localization	11	Up	4.25272e-06	0.000217988	0.818198	0.978624
GO:0034121 regulation of toll-like receptor signaling pathway	63	Up	4.25784e-06	0.000217988	3.58539e-07	2.35507e-06
GO:0002756 MyD88-independent toll-like receptor signaling pathway	33	Up	4.32438e-06	0.000218853	0.00348556	0.00910664
GO:0033194 response to hydroperoxide	18	Up	4.3581e-06	0.000218853	0.162632	0.289118
GO:0002360 T cell lineage commitment	23	Up	4.44952e-06	0.000218853	0.151228	0.271704
hsa05322 Systemic lupus erythematosus	47	Up	4.48066e-06	0.000218853	4.96844e-05	0.000180644
GO:0043032 positive regulation of macrophage activation	19	Up	4.48177e-06	0.000218853	0.0235415	0.0529508
GO:0051482 positive regulation of cytosolic calcium ion concentration involved in phospholipase C-activating G protein-coupled signaling pathway	28	Up	4.49904e-06	0.000218853	0.0156079	0.036327
GO:0071402 cellular response to lipoprotein particle stimulus	28	Up	4.50142e-06	0.000218853	0.000122415	0.000411439
GO:0032732 positive regulation of interleukin-1 production	49	Up	4.63732e-06	0.000222335	1.08292e-06	6.06922e-06
GO:0050866 negative regulation of cell activation	170	Up	4.65007e-06	0.000222335	1.64076e-12	6.16107e-10
GO:0036295 cellular response to increased oxygen levels	14	Up	4.69141e-06	0.000222335	0.404305	0.606189
GO:0002260 lymphocyte homeostasis	56	Up	4.72608e-06	0.000222335	1.9647e-06	1.00831e-05
GO:0050868 negative regulation of T cell activation	93	Up	4.73753e-06	0.000222335	4.3345e-11	3.0203e-09
GO:0002710 negative regulation of T cell mediated immunity	17	Up	4.83624e-06	0.000224468	0.103048	0.197021
GO:0002762 negative regulation of myeloid leukocyte differentiation	45	Up	4.87011e-06	0.000224468	3.60284e-05	0.000134095
GO:0071677 positive regulation of mononuclear cell migration	20	Up	4.92009e-06	0.000224468	0.0337094	0.0733083
GO:0046348 amino sugar catabolic process	10	Up	4.93607e-06	0.000224468	0.48932	0.69922
GO:0032700 negative regulation of interleukin-17 production	12	Up	4.98371e-06	0.000224468	0.855181	0.999992
GO:0001912 positive regulation of leukocyte mediated cytotoxicity	43	Up	5.00092e-06	0.000224468	0.000314881	0.000978071
GO:0046651 lymphocyte proliferation	225	Up	5.03228e-06	0.000224468	1.2452e-11	1.68689e-09
hsa04940 Type I diabetes mellitus	36	Up	5.0487e-06	0.000224468	0.0021027	0.0056826
GO:0032943 mononuclear cell proliferation	227	Up	5.1158e-06	0.000225964	1.17101e-11	1.68689e-09
GO:0043029 T cell homeostasis	33	Up	5.1907e-06	0.000227784	0.0310222	0.0681662
GO:0001909 leukocyte mediated cytotoxicity	83	Up	5.22454e-06	0.00022779	8.43821e-11	4.35373e-09
hsa00603 Glycosphingolipid biosynthesis - globo and isoglobo series	14	Up	5.38821e-06	0.00023342	0.233928	0.391753
GO:0002281 macrophage activation involved in immune response	12	Up	5.45261e-06	0.000234705	0.194412	0.336499
hsa04650 Natural killer cell mediated cytotoxicity	95	Up	5.52392e-06	0.00023509	4.9111e-08	4.54952e-07
GO:0034135 regulation of toll-like receptor 2 signaling pathway	9	Up	5.5382e-06	0.00023509	0.509793	0.719952
GO:0034433 steroid esterification	13	Up	5.65808e-06	0.00023509	0.0941779	0.182079
GO:0034434 sterol esterification	13	Up	5.65808e-06	0.00023509	0.0941779	0.182079
GO:0034435 cholesterol esterification	13	Up	5.65808e-06	0.00023509	0.0941779	0.182079
GO:2000425 regulation of apoptotic cell clearance	10	Up	5.67027e-06	0.00023509	0.423545	0.628483
GO:0001910 regulation of leukocyte mediated cytotoxicity	61	Up	5.81536e-06	0.000239635	1.25935e-07	9.72798e-07
GO:0032945 negative regulation of mononuclear cell proliferation	60	Up	5.88873e-06	0.00023969	5.56652e-08	4.98332e-07
GO:0050672 negative regulation of lymphocyte proliferation	60	Up	5.88873e-06	0.00023969	5.56652e-08	4.98332e-07
GO:0050716 positive regulation of interleukin-1 secretion	31	Up	5.92309e-06	0.00023969	0.00181946	0.00496277
GO:0045830 positive regulation of isotype switching	22	Up	6.175e-06	0.000247925	0.391047	0.592556
GO:0090025 regulation of monocyte chemotaxis	23	Up	6.19995e-06	0.000247925	0.0258697	0.0576123
GO:2000402 negative regulation of lymphocyte migration	14	Up	6.24895e-06	0.000248414	0.826103	0.982687
GO:0002704 negative regulation of leukocyte mediated immunity	45	Up	6.33301e-06	0.000249517	1.1579e-05	4.84e-05
GO:1902033 regulation of hematopoietic stem cell proliferation	8	Up	6.35054e-06	0.000249517	0.867309	1
GO:0045591 positive regulation of regulatory T cell differentiation	11	Up	6.48794e-06	0.000253442	0.458848	0.666815
GO:0006054 N-acetylneuraminate metabolic process	11	Up	6.59474e-06	0.000256134	0.473416	0.682492
GO:1904754 positive regulation of vascular associated smooth muscle cell migration	17	Up	6.68252e-06	0.00025806	0.642078	0.842283
hsa05150 Staphylococcus aureus infection	58	Up	6.78887e-06	0.000260196	4.12762e-07	2.64944e-06
GO:0070663 regulation of leukocyte proliferation	187	Up	6.8489e-06	0.000260196	1.26987e-11	1.68689e-09
GO:2000108 positive regulation of leukocyte apoptotic process	23	Up	6.90342e-06	0.000260196	0.0851213	0.167443
GO:0042447 hormone catabolic process	15	Up	6.91644e-06	0.000260196	0.75337	0.93005
GO:0031343 positive regulation of cell killing	52	Up	6.93034e-06	0.000260196	1.34858e-05	5.55787e-05
GO:0032731 positive regulation of interleukin-1 beta production	45	Up	7.06109e-06	0.00026323	6.96509e-06	3.10945e-05
GO:0070665 positive regulation of leukocyte proliferation	118	Up	7.08906e-06	0.00026323	7.43608e-11	3.97685e-09
GO:0001961 positive regulation of cytokine-mediated signaling pathway	49	Up	7.25948e-06	0.000268085	3.24671e-05	0.000122526
GO:0002532 production of molecular mediator involved in inflammatory response	55	Up	7.31544e-06	0.000268683	5.47756e-06	2.52371e-05
GO:0002507 tolerance induction	19	Up	7.35641e-06	0.000268728	0.104217	0.198983
GO:0009251 glucan catabolic process	21	Up	7.46729e-06	0.000271311	0.140937	0.256208
GO:0050851 antigen receptor-mediated signaling pathway	233	Up	7.75486e-06	0.000280253	3.46918e-11	2.77147e-09
GO:0002863 positive regulation of inflammatory response to antigenic stimulus	11	Up	7.83876e-06	0.000281778	0.288515	0.466998
GO:0002347 response to tumor cell	21	Up	8.05663e-06	0.000288078	0.0732524	0.146831
GO:0032930 positive regulation of superoxide anion generation	17	Up	8.13964e-06	0.000289135	0.0758069	0.15131
GO:0031341 regulation of cell killing	75	Up	8.17177e-06	0.000289135	6.5835e-10	1.77991e-08
GO:0002224 toll-like receptor signaling pathway	136	Up	8.25415e-06	0.000290529	4.19319e-10	1.28826e-08
hsa04660 T cell receptor signaling pathway	99	Up	8.3016e-06	0.000290685	1.40498e-06	7.55469e-06
GO:0097067 cellular response to thyroid hormone stimulus	15	Up	8.42699e-06	0.000293555	0.171159	0.301739
GO:0036037 CD8-positive, alpha-beta T cell activation	21	Up	8.58925e-06	0.00029519	0.0252778	0.0564242
GO:1902947 regulation of tau-protein kinase activity	12	Up	8.63794e-06	0.00029519	0.514625	0.724354
GO:1903817 negative regulation of voltage-gated potassium channel activity	12	Up	8.64302e-06	0.00029519	0.718512	0.903673
GO:0050766 positive regulation of phagocytosis	59	Up	8.66314e-06	0.00029519	1.09159e-09	2.49478e-08
GO:0002739 regulation of cytokine secretion involved in immune response	14	Up	8.77058e-06	0.00029519	0.240933	0.401892
GO:0032649 regulation of interferon-gamma production	84	Up	8.81551e-06	0.00029519	8.7573e-12	1.46946e-09
GO:0050670 regulation of lymphocyte proliferation	177	Up	8.82642e-06	0.00029519	8.11289e-12	1.46946e-09
GO:0032611 interleukin-1 beta production	84	Up	8.83053e-06	0.00029519	2.54461e-12	6.8796e-10
GO:0001776 leukocyte homeostasis	79	Up	8.88237e-06	0.00029519	7.81329e-10	2.00038e-08
GO:0032642 regulation of chemokine production	71	Up	8.91075e-06	0.00029519	3.18397e-11	2.65685e-09
GO:0050671 positive regulation of lymphocyte proliferation	112	Up	8.96458e-06	0.000295525	6.2106e-11	3.55741e-09
GO:0030730 sequestering of triglyceride	12	Up	9.13403e-06	0.00029872	0.411032	0.614095
GO:0003081 regulation of systemic arterial blood pressure by renin-angiotensin	19	Up	9.1562e-06	0.00029872	0.122061	0.226844
GO:0032604 granulocyte macrophage colony-stimulating factor production	11	Up	9.21651e-06	0.00029872	0.235249	0.393673
GO:0060043 regulation of cardiac muscle cell proliferation	41	Up	9.27994e-06	0.00029872	0.000817556	0.00236857
GO:0045807 positive regulation of endocytosis	90	Up	9.28251e-06	0.00029872	1.42361e-12	5.73913e-10
GO:0051452 intracellular pH reduction	48	Up	9.36698e-06	0.000299118	1.03595e-05	4.38448e-05
GO:0030889 negative regulation of B cell proliferation	15	Up	9.41426e-06	0.000299118	0.0546964	0.112677
GO:2000269 regulation of fibroblast apoptotic process	18	Up	9.42765e-06	0.000299118	0.213468	0.363434
GO:0033628 regulation of cell adhesion mediated by integrin	43	Up	9.62105e-06	0.000303041	0.000149256	0.000494038
GO:0032928 regulation of superoxide anion generation	20	Up	9.64931e-06	0.000303041	0.0422851	0.0899042
GO:0033032 regulation of myeloid cell apoptotic process	25	Up	9.81057e-06	0.000303041	0.0363311	0.0784543
GO:0035739 CD4-positive, alpha-beta T cell proliferation	9	Up	9.82175e-06	0.000303041	0.721843	0.905963
GO:2000561 regulation of CD4-positive, alpha-beta T cell proliferation	9	Up	9.82175e-06	0.000303041	0.721843	0.905963
GO:0032944 regulation of mononuclear cell proliferation	178	Up	9.85611e-06	0.000303041	8.61022e-12	1.46946e-09
GO:0033860 regulation of NAD(P)H oxidase activity	9	Up	9.88107e-06	0.000303041	0.639567	0.840462
GO:0060736 prostate gland growth	11	Up	9.91005e-06	0.000303041	0.4668	0.675755
GO:0046514 ceramide catabolic process	18	Up	1.00313e-05	0.000304107	0.134853	0.246724
GO:0032602 chemokine production	78	Up	1.00349e-05	0.000304107	3.69393e-12	9.60279e-10
GO:0002437 inflammatory response to antigenic stimulus	40	Up	1.00961e-05	0.000304596	0.000291452	0.000912426
GO:0010661 positive regulation of muscle cell apoptotic process	24	Up	1.02262e-05	0.000306125	0.00836337	0.020422
GO:0032727 positive regulation of interferon-alpha production	22	Up	1.02604e-05	0.000306125	0.0382211	0.0819075
GO:2000106 regulation of leukocyte apoptotic process	74	Up	1.03029e-05	0.000306125	6.08859e-09	9.00498e-08
GO:0032612 interleukin-1 production	94	Up	1.0328e-05	0.000306125	3.85359e-12	9.64683e-10
GO:0045346 regulation of MHC class II biosynthetic process	12	Up	1.03985e-05	0.000306869	0.406133	0.608255
GO:0045986 negative regulation of smooth muscle contraction	14	Up	1.0504e-05	0.000307165	0.313217	0.499163
GO:0032946 positive regulation of mononuclear cell proliferation	113	Up	1.0532e-05	0.000307165	6.73827e-11	3.73311e-09
GO:0042108 positive regulation of cytokine biosynthetic process	61	Up	1.05449e-05	0.000307165	7.4815e-08	6.32885e-07
GO:0098581 detection of external biotic stimulus	16	Up	1.06629e-05	0.000309269	0.131149	0.240879
GO:0001906 cell killing	112	Up	1.07124e-05	0.000309379	3.63528e-11	2.77147e-09
GO:1904706 negative regulation of vascular smooth muscle cell proliferation	17	Up	1.09257e-05	0.000313501	0.0643689	0.130769
GO:0032609 interferon-gamma production	95	Up	1.0948e-05	0.000313501	1.2978e-11	1.68689e-09
GO:0034138 toll-like receptor 3 signaling pathway	19	Up	1.11428e-05	0.000316826	0.0496608	0.103469
hsa05340 Primary immunodeficiency	33	Up	1.1198e-05	0.000316826	0.00765535	0.0188497
GO:1903038 negative regulation of leukocyte cell-cell adhesion	101	Up	1.12511e-05	0.000316826	2.42353e-11	2.38403e-09
GO:0042102 positive regulation of T cell proliferation	82	Up	1.12516e-05	0.000316826	4.70758e-10	1.40366e-08
GO:0070230 positive regulation of lymphocyte apoptotic process	13	Up	1.13349e-05	0.000317848	0.440723	0.646584
GO:0032715 negative regulation of interleukin-6 production	42	Up	1.15139e-05	0.000319325	0.000157762	0.000520153
GO:0032760 positive regulation of tumor necrosis factor production	77	Up	1.15247e-05	0.000319325	6.38477e-11	3.59622e-09
GO:0002312 B cell activation involved in immune response	65	Up	1.15293e-05	0.000319325	4.71182e-08	4.42322e-07
GO:0035666 TRIF-dependent toll-like receptor signaling pathway	29	Up	1.16863e-05	0.00032235	0.00769137	0.0189246
GO:0045078 positive regulation of interferon-gamma biosynthetic process	11	Up	1.17468e-05	0.000322704	0.248096	0.411302
GO:0042098 T cell proliferation	159	Up	1.18028e-05	0.000322929	5.6883e-11	3.41103e-09
GO:0001829 trophectodermal cell differentiation	13	Up	1.18533e-05	0.000323002	0.537067	0.747354
GO:0032660 regulation of interleukin-17 production	23	Up	1.19502e-05	0.000324324	0.0820018	0.162156
GO:1902166 negative regulation of intrinsic apoptotic signaling pathway in response to DNA damage by p53 class mediator	13	Up	1.19978e-05	0.000324324	0.459203	0.667187
GO:0045086 positive regulation of interleukin-2 biosynthetic process	13	Up	1.21178e-05	0.000325824	0.293331	0.473632
GO:0010543 regulation of platelet activation	29	Up	1.21497e-05	0.000325824	0.00356178	0.00927182
GO:0002755 MyD88-dependent toll-like receptor signaling pathway	35	Up	1.22172e-05	0.000326339	0.0012007	0.00337164
GO:0009113 purine nucleobase biosynthetic process	11	Up	1.23782e-05	0.000328306	0.793966	0.957605
GO:0046633 alpha-beta T cell proliferation	30	Up	1.2388e-05	0.000328306	0.00226831	0.00611305
GO:0033028 myeloid cell apoptotic process	29	Up	1.2475e-05	0.000329321	0.01394	0.0326701
GO:0002638 negative regulation of immunoglobulin production	10	Up	1.2618e-05	0.000331801	0.399367	0.601185
GO:0062207 regulation of pattern recognition receptor signaling pathway	85	Up	1.27843e-05	0.00033487	1.54477e-09	3.22256e-08
GO:0002699 positive regulation of immune effector process	183	Up	1.30269e-05	0.000339905	1.3727e-10	5.72719e-09
GO:2000484 positive regulation of interleukin-8 secretion	13	Up	1.30862e-05	0.00034014	0.194265	0.336331
GO:0097623 potassium ion export across plasma membrane	15	Up	1.319e-05	0.000341524	0.536687	0.747161
GO:0002834 regulation of response to tumor cell	12	Up	1.33306e-05	0.000341577	0.456895	0.664691
GO:0002837 regulation of immune response to tumor cell	12	Up	1.33306e-05	0.000341577	0.456895	0.664691
GO:1903557 positive regulation of tumor necrosis factor superfamily cytokine production	79	Up	1.34189e-05	0.000341577	4.4238e-11	3.02775e-09
GO:2000279 negative regulation of DNA biosynthetic process	33	Up	1.34505e-05	0.000341577	0.125016	0.231138
hsa05332 Graft-versus-host disease	31	Up	1.35395e-05	0.000341577	0.00519778	0.013158
hsa05330 Allograft rejection	31	Up	1.35455e-05	0.000341577	0.00476119	0.01213
GO:0034162 toll-like receptor 9 signaling pathway	21	Up	1.35458e-05	0.000341577	0.0517138	0.107153
GO:0038094 Fc-gamma receptor signaling pathway	86	Up	1.3722e-05	0.000344733	2.15156e-10	7.77669e-09
GO:0005980 glycogen catabolic process	20	Up	1.40305e-05	0.000347784	0.157477	0.281509
GO:0002429 immune response-activating cell surface receptor signaling pathway	339	Up	1.40473e-05	0.000347784	1.29656e-10	5.5465e-09
GO:0002757 immune response-activating signal transduction	339	Up	1.40473e-05	0.000347784	1.29656e-10	5.5465e-09
GO:0050702 interleukin-1 beta secretion	46	Up	1.40493e-05	0.000347784	8.0814e-06	3.5423e-05
GO:0050729 positive regulation of inflammatory response	119	Up	1.43371e-05	0.000351155	1.21978e-11	1.68689e-09
GO:0006692 prostanoid metabolic process	33	Up	1.43413e-05	0.000351155	0.00473556	0.0120692
GO:0006693 prostaglandin metabolic process	33	Up	1.43413e-05	0.000351155	0.00473556	0.0120692
GO:0014829 vascular smooth muscle contraction	22	Up	1.44819e-05	0.000353316	0.173435	0.305274
GO:0045672 positive regulation of osteoclast differentiation	18	Up	1.47246e-05	0.000357945	0.397937	0.599567
GO:0045730 respiratory burst	33	Up	1.48688e-05	0.000359008	0.00118076	0.00332117
GO:0042310 vasoconstriction	68	Up	1.48745e-05	0.000359008	3.60683e-06	1.73534e-05
GO:1903037 regulation of leukocyte cell-cell adhesion	262	Up	1.51379e-05	0.000364064	9.09341e-11	4.58674e-09
GO:0032621 interleukin-18 production	9	Up	1.52671e-05	0.000365868	0.528968	0.739907
GO:0042129 regulation of T cell proliferation	132	Up	1.54472e-05	0.000367459	2.98136e-11	2.63283e-09
GO:0006182 cGMP biosynthetic process	9	Up	1.5454e-05	0.000367459	0.889629	1
GO:0050863 regulation of T cell activation	279	Up	1.54966e-05	0.000367459	8.13026e-11	4.29316e-09
GO:0032729 positive regulation of interferon-gamma production	57	Up	1.56909e-05	0.000370117	1.16122e-07	9.11578e-07
GO:0032757 positive regulation of interleukin-8 production	42	Up	1.57257e-05	0.000370117	1.69935e-05	6.8491e-05
hsa04380 Osteoclast differentiation	121	Up	1.5821e-05	0.000370117	1.6571e-09	3.37359e-08
GO:0071675 regulation of mononuclear cell migration	41	Up	1.58277e-05	0.000370117	7.86265e-05	0.000275356
hsa05140 Leishmaniasis	71	Up	1.59078e-05	0.000370706	2.78329e-09	4.9376e-08
GO:0045851 pH reduction	50	Up	1.60437e-05	0.000371839	8.48913e-06	3.6957e-05
GO:0045010 actin nucleation	46	Up	1.60665e-05	0.000371839	0.000334776	0.00103511
GO:0045191 regulation of isotype switching	30	Up	1.62212e-05	0.000373233	0.215048	0.36538
GO:0060368 regulation of Fc receptor mediated stimulatory signaling pathway	12	Up	1.62464e-05	0.000373233	0.282406	0.459453
GO:0070228 regulation of lymphocyte apoptotic process	46	Up	1.62923e-05	0.000373233	3.63097e-05	0.000135067
GO:1904469 positive regulation of tumor necrosis factor secretion	19	Up	1.64946e-05	0.000376575	0.0364206	0.0785974
GO:0002433 immune response-regulating cell surface receptor signaling pathway involved in phagocytosis	83	Up	1.66243e-05	0.000376575	3.96361e-10	1.24438e-08
GO:0038096 Fc-gamma receptor signaling pathway involved in phagocytosis	83	Up	1.66243e-05	0.000376575	3.96361e-10	1.24438e-08
GO:0070234 positive regulation of T cell apoptotic process	9	Up	1.66611e-05	0.000376575	0.648239	0.848132
GO:0032753 positive regulation of interleukin-4 production	23	Up	1.67345e-05	0.000376973	0.031954	0.0699634
GO:0043374 CD8-positive, alpha-beta T cell differentiation	12	Up	1.68181e-05	0.000377596	0.373929	0.574898
GO:0045342 MHC class II biosynthetic process	13	Up	1.69295e-05	0.000378186	0.39265	0.594118
GO:0045060 negative thymic T cell selection	11	Up	1.69562e-05	0.000378186	0.399219	0.60111
GO:0051251 positive regulation of lymphocyte activation	248	Up	1.72044e-05	0.000382458	6.39829e-10	1.75085e-08
GO:1902106 negative regulation of leukocyte differentiation	89	Up	1.74159e-05	0.000385891	3.48939e-10	1.16181e-08
GO:0002221 pattern recognition receptor signaling pathway	180	Up	1.76024e-05	0.00038829	9.3708e-10	2.25976e-08
GO:0071354 cellular response to interleukin-6	39	Up	1.76406e-05	0.00038829	0.00504336	0.0128151
GO:0002887 negative regulation of myeloid leukocyte mediated immunity	11	Up	1.76966e-05	0.00038829	0.113646	0.213965
GO:0045088 regulation of innate immune response	266	Up	1.7857e-05	0.000390542	1.5802e-09	3.27384e-08
GO:0001821 histamine secretion	9	Up	1.79745e-05	0.000391844	0.640549	0.841327
GO:0031349 positive regulation of defense response	321	Up	1.80867e-05	0.000393022	5.76659e-10	1.62402e-08
GO:0051608 histamine transport	10	Up	1.82138e-05	0.000394516	0.652482	0.852033
GO:0035589 G protein-coupled purinergic nucleotide receptor signaling pathway	12	Up	1.84594e-05	0.000398557	0.531126	0.742171
GO:0002821 positive regulation of adaptive immune response	89	Up	1.87697e-05	0.000402656	7.83091e-09	1.07361e-07
GO:0051249 regulation of lymphocyte activation	379	Up	1.8786e-05	0.000402656	9.34676e-11	4.6452e-09
GO:0042035 regulation of cytokine biosynthetic process	98	Up	1.88465e-05	0.000402656	3.01592e-11	2.63283e-09
GO:0002701 negative regulation of production of molecular mediator of immune response	31	Up	1.88875e-05	0.000402656	0.00266413	0.00709209
GO:0090196 regulation of chemokine secretion	16	Up	1.91039e-05	0.000403655	0.106034	0.20163
GO:0042533 tumor necrosis factor biosynthetic process	28	Up	1.92243e-05	0.000403655	0.00236627	0.00635171
GO:0042534 regulation of tumor necrosis factor biosynthetic process	28	Up	1.92243e-05	0.000403655	0.00236627	0.00635171
GO:0002902 regulation of B cell apoptotic process	16	Up	1.92249e-05	0.000403655	0.186037	0.324328
GO:0030101 natural killer cell activation	55	Up	1.92486e-05	0.000403655	1.18159e-06	6.51946e-06
GO:0099625 ventricular cardiac muscle cell membrane repolarization	26	Up	1.92928e-05	0.000403655	0.168148	0.29761
GO:0050715 positive regulation of cytokine secretion	114	Up	1.9357e-05	0.000403749	5.02058e-12	1.17014e-09
GO:1902165 regulation of intrinsic apoptotic signaling pathway in response to DNA damage by p53 class mediator	15	Up	1.96291e-05	0.00040735	0.307314	0.491396
GO:0034393 positive regulation of smooth muscle cell apoptotic process	13	Up	1.96502e-05	0.00040735	0.432779	0.63715
GO:0044346 fibroblast apoptotic process	21	Up	2.00995e-05	0.000415379	0.158667	0.283112
GO:0045932 negative regulation of muscle contraction	23	Up	2.01605e-05	0.000415379	0.0339049	0.0736622
GO:0042976 activation of Janus kinase activity	11	Up	2.0449e-05	0.000419164	0.910741	1
GO:0002683 negative regulation of immune system process	367	Up	2.06009e-05	0.000419164	1.27677e-11	1.68689e-09
GO:0097340 inhibition of cysteine-type endopeptidase activity	9	Up	2.07293e-05	0.000419164	0.573341	0.780705
GO:0097341 zymogen inhibition	9	Up	2.07293e-05	0.000419164	0.573341	0.780705
GO:0002449 lymphocyte mediated immunity	219	Up	2.07531e-05	0.000419164	2.23904e-09	4.14621e-08
GO:0007040 lysosome organization	59	Up	2.08044e-05	0.000419164	2.98524e-05	0.000113675
GO:0080171 lytic vacuole organization	59	Up	2.08044e-05	0.000419164	2.98524e-05	0.000113675
GO:0002371 dendritic cell cytokine production	12	Up	2.08403e-05	0.000419164	0.400998	0.602701
GO:0099024 plasma membrane invagination	64	Up	2.09431e-05	0.00041998	6.97569e-09	9.97624e-08
GO:0001773 myeloid dendritic cell activation	24	Up	2.10913e-05	0.0004217	0.052516	0.108715
GO:1903306 negative regulation of regulated secretory pathway	24	Up	2.14529e-05	0.000427606	0.0140057	0.0328127
GO:0050870 positive regulation of T cell activation	182	Up	2.15132e-05	0.000427606	8.8242e-10	2.16883e-08
GO:0042094 interleukin-2 biosynthetic process	21	Up	2.17173e-05	0.000429368	0.0840537	0.165681
GO:0002431 Fc receptor mediated stimulatory signaling pathway	89	Up	2.17289e-05	0.000429368	3.55823e-10	1.17893e-08
hsa04672 Intestinal immune network for IgA production	39	Up	2.19496e-05	0.000432465	0.000185647	0.000601818
GO:0001913 T cell mediated cytotoxicity	39	Up	2.21193e-05	0.000434541	0.00021688	0.000695725
GO:0002819 regulation of adaptive immune response	142	Up	2.21887e-05	0.000434642	1.85324e-09	3.59944e-08
GO:0032675 regulation of interleukin-6 production	124	Up	2.23248e-05	0.000436043	1.03365e-11	1.55255e-09
GO:0042110 T cell activation	408	Up	2.24959e-05	0.000438119	1.65901e-10	6.63506e-09
GO:1900017 positive regulation of cytokine production involved in inflammatory response	15	Up	2.308e-05	0.000448202	0.18524	0.323274
GO:0034314 Arp2/3 complex-mediated actin nucleation	35	Up	2.34875e-05	0.00045481	0.0035951	0.00934588
GO:0072606 interleukin-8 secretion	25	Up	2.4004e-05	0.000463483	0.0213468	0.0484985
GO:0016064 immunoglobulin mediated immune response	108	Up	2.42521e-05	0.000465621	2.5004e-08	2.66986e-07
GO:0050901 leukocyte tethering or rolling	21	Up	2.42525e-05	0.000465621	0.0594966	0.121492
GO:0036336 dendritic cell migration	25	Up	2.43735e-05	0.000466618	0.0181539	0.0417071
GO:0009988 cell-cell recognition	52	Up	2.46927e-05	0.000471277	6.31164e-05	0.000225121
GO:0042113 B cell activation	211	Up	2.47945e-05	0.000471277	9.63382e-11	4.71714e-09
GO:0002548 monocyte chemotaxis	44	Up	2.48564e-05	0.000471277	8.87978e-05	0.000307472
GO:0019724 B cell mediated immunity	109	Up	2.50555e-05	0.000471277	2.62757e-08	2.78366e-07
GO:1905517 macrophage migration	44	Up	2.50607e-05	0.000471277	0.000227331	0.000724438
GO:2000404 regulation of T cell migration	37	Up	2.50789e-05	0.000471277	0.000266544	0.000839892
GO:0050707 regulation of cytokine secretion	168	Up	2.5105e-05	0.000471277	6.40828e-12	1.4152e-09
GO:1902230 negative regulation of intrinsic apoptotic signaling pathway in response to DNA damage	28	Up	2.52452e-05	0.000471917	0.0191687	0.0438892
GO:0033077 T cell differentiation in thymus	66	Up	2.52918e-05	0.000471917	2.63243e-06	1.30732e-05
GO:0045579 positive regulation of B cell differentiation	12	Up	2.53486e-05	0.000471917	0.272144	0.445058
GO:0002831 regulation of response to biotic stimulus	351	Up	2.57116e-05	0.000476485	4.1795e-10	1.28826e-08
GO:0002679 respiratory burst involved in defense response	12	Up	2.58194e-05	0.000476485	0.331048	0.520482
GO:0002717 positive regulation of natural killer cell mediated immunity	24	Up	2.59695e-05	0.000476485	0.124938	0.231117
GO:0045954 positive regulation of natural killer cell mediated cytotoxicity	24	Up	2.59695e-05	0.000476485	0.124938	0.231117
GO:1904646 cellular response to amyloid-beta	36	Up	2.59843e-05	0.000476485	0.000141677	0.000471025
GO:0002705 positive regulation of leukocyte mediated immunity	113	Up	2.60553e-05	0.000476485	2.62507e-10	9.05247e-09
GO:0032635 interleukin-6 production	132	Up	2.60875e-05	0.000476485	7.83652e-12	1.46946e-09
GO:0050829 defense response to Gram-negative bacterium	41	Up	2.63003e-05	0.000479077	0.000210141	0.000675711
GO:0055094 response to lipoprotein particle	26	Up	2.64155e-05	0.000479762	0.000302485	0.000942598
GO:0042107 cytokine metabolic process	107	Up	2.64996e-05	0.000479762	3.12387e-11	2.63928e-09
GO:0007159 leukocyte cell-cell adhesion	292	Up	2.65509e-05	0.000479762	1.20428e-10	5.42647e-09
hsa05323 Rheumatoid arthritis	80	Up	2.67544e-05	0.000480913	4.31379e-11	3.0203e-09
GO:0050663 cytokine secretion	195	Up	2.67569e-05	0.000480913	6.64921e-12	1.4152e-09
GO:1903039 positive regulation of leukocyte cell-cell adhesion	195	Up	2.69682e-05	0.000481245	9.37137e-10	2.25976e-08
GO:0032823 regulation of natural killer cell differentiation	10	Up	2.69936e-05	0.000481245	0.616252	0.822196
GO:0046007 negative regulation of activated T cell proliferation	11	Up	2.69985e-05	0.000481245	0.627237	0.830948
GO:0002696 positive regulation of leukocyte activation	285	Up	2.72119e-05	0.000481245	1.52916e-10	6.3022e-09
GO:0043030 regulation of macrophage activation	45	Up	2.72577e-05	0.000481245	5.8221e-07	3.54519e-06
GO:0046640 regulation of alpha-beta T cell proliferation	27	Up	2.72644e-05	0.000481245	0.00826461	0.0202027
GO:0051127 positive regulation of actin nucleation	15	Up	2.72739e-05	0.000481245	0.332472	0.522356
GO:0038093 Fc receptor signaling pathway	181	Up	2.74171e-05	0.000481702	1.28426e-08	1.5584e-07
GO:1902003 regulation of amyloid-beta formation	27	Up	2.74423e-05	0.000481702	0.044973	0.0947545
GO:0002639 positive regulation of immunoglobulin production	35	Up	2.76307e-05	0.000483752	0.0777396	0.154815
hsa05162 Measles	123	Up	2.78203e-05	0.000485813	1.00708e-08	1.29902e-07
GO:0071674 mononuclear cell migration	64	Up	2.80427e-05	0.000488435	7.52723e-08	6.35957e-07
GO:1903555 regulation of tumor necrosis factor superfamily cytokine production	139	Up	2.81344e-05	0.000488772	2.24944e-11	2.35345e-09
GO:0009886 post-embryonic animal morphogenesis	11	Up	2.84297e-05	0.000492636	0.864547	1
GO:0002761 regulation of myeloid leukocyte differentiation	104	Up	2.89179e-05	0.000499509	2.18343e-11	2.35345e-09
GO:0032651 regulation of interleukin-1 beta production	73	Up	2.89742e-05	0.000499509	1.10679e-09	2.49478e-08
GO:0006909 phagocytosis	248	Up	2.90718e-05	0.000499917	2.43377e-11	2.38403e-09
GO:0032652 regulation of interleukin-1 production	82	Up	2.9148e-05	0.000499954	4.93152e-11	3.18548e-09
GO:2000482 regulation of interleukin-8 secretion	22	Up	2.9264e-05	0.000500674	0.0369953	0.0796594
GO:0050777 negative regulation of immune response	131	Up	2.93867e-05	0.000500797	3.85531e-11	2.89534e-09
GO:0014912 negative regulation of smooth muscle cell migration	21	Up	2.94194e-05	0.000500797	0.239238	0.399558
GO:0002718 regulation of cytokine production involved in immune response	74	Up	2.95787e-05	0.000502005	1.74037e-09	3.49977e-08
GO:0043383 negative T cell selection	12	Up	2.9639e-05	0.000502005	0.36737	0.567497
GO:0007252 I-kappaB phosphorylation	18	Up	2.98147e-05	0.00050372	0.171957	0.302907
GO:1902950 regulation of dendritic spine maintenance	10	Up	3.01792e-05	0.000508606	0.240134	0.400855
GO:0002700 regulation of production of molecular mediator of immune response	119	Up	3.04863e-05	0.000512504	8.23436e-11	4.31442e-09
GO:0002703 regulation of leukocyte mediated immunity	177	Up	3.06302e-05	0.000512972	1.74355e-10	6.78535e-09
GO:0002407 dendritic cell chemotaxis	22	Up	3.0666e-05	0.000512972	0.0372012	0.0799755
GO:0032680 regulation of tumor necrosis factor production	136	Up	3.12675e-05	0.000519022	2.32322e-11	2.37919e-09
GO:0097048 dendritic cell apoptotic process	9	Up	3.12809e-05	0.000519022	0.48617	0.695892
GO:2000668 regulation of dendritic cell apoptotic process	9	Up	3.12809e-05	0.000519022	0.48617	0.695892
GO:0050867 positive regulation of cell activation	297	Up	3.13983e-05	0.000519022	1.25586e-10	5.47635e-09
GO:0002697 regulation of immune effector process	347	Up	3.14444e-05	0.000519022	1.97983e-10	7.46423e-09
GO:0032633 interleukin-4 production	31	Up	3.15533e-05	0.000519022	0.00244374	0.00654149
hsa00100 Steroid biosynthesis	20	Down	3.1679e-05	0.000519022	0.00767957	0.0189025
GO:0030194 positive regulation of blood coagulation	24	Up	3.18132e-05	0.000519022	0.0493696	0.102959
GO:1900048 positive regulation of hemostasis	24	Up	3.18132e-05	0.000519022	0.0493696	0.102959
GO:0050852 T cell receptor signaling pathway	186	Up	3.18213e-05	0.000519022	5.13568e-10	1.51271e-08
GO:0042089 cytokine biosynthetic process	106	Up	3.19465e-05	0.000519022	4.50476e-11	3.02775e-09
GO:0002367 cytokine production involved in immune response	90	Up	3.19492e-05	0.000519022	1.13825e-10	5.19829e-09
GO:0001819 positive regulation of cytokine production	395	Up	3.21553e-05	0.000520859	9.77066e-11	4.71714e-09
GO:0045589 regulation of regulatory T cell differentiation	26	Up	3.22165e-05	0.000520859	0.0519504	0.10761
GO:0030316 osteoclast differentiation	87	Up	3.25117e-05	0.000524377	5.94376e-11	3.46334e-09
GO:0034134 toll-like receptor 2 signaling pathway	14	Up	3.27852e-05	0.000527529	0.290301	0.469188
GO:1905461 positive regulation of vascular associated smooth muscle cell apoptotic process	7	Up	3.28914e-05	0.000527981	0.515888	0.725679
GO:0042130 negative regulation of T cell proliferation	48	Up	3.30431e-05	0.000529014	2.4009e-05	9.37474e-05
GO:0010889 regulation of sequestering of triglyceride	9	Up	3.31123e-05	0.000529014	0.518202	0.728286
GO:0001787 natural killer cell proliferation	7	Up	3.36496e-05	0.00053601	0.470987	0.680069
GO:0045410 positive regulation of interleukin-6 biosynthetic process	15	Up	3.37088e-05	0.00053601	0.113694	0.213995
GO:0007202 activation of phospholipase C activity	28	Up	3.38808e-05	0.00053748	0.209361	0.357432
GO:1902254 negative regulation of intrinsic apoptotic signaling pathway by p53 class mediator	19	Up	3.40299e-05	0.000538581	0.241196	0.402198
GO:0032620 interleukin-17 production	26	Up	3.44592e-05	0.0005441	0.0258144	0.057508
GO:0002285 lymphocyte activation involved in immune response	148	Up	3.47335e-05	0.000546599	2.57363e-10	8.96656e-09
GO:0060759 regulation of response to cytokine stimulus	166	Up	3.4828e-05	0.000546599	9.83559e-10	2.33259e-08
GO:0050830 defense response to Gram-positive bacterium	51	Up	3.486e-05	0.000546599	0.000221996	0.000710113
GO:0002637 regulation of immunoglobulin production	54	Up	3.50776e-05	0.000548738	0.000161539	0.000530795
GO:0000290 deadenylation-dependent decapping of nuclear-transcribed mRNA	10	Up	3.52053e-05	0.000549463	0.657195	0.856425
GO:0032371 regulation of sterol transport	41	Up	3.55374e-05	0.000553369	9.48518e-06	4.05505e-05
GO:0002833 positive regulation of response to biotic stimulus	213	Up	3.58406e-05	0.000555699	1.02436e-08	1.3113e-07
GO:0044557 relaxation of smooth muscle	8	Up	3.58516e-05	0.000555699	0.685798	0.880273
GO:0002698 negative regulation of immune effector process	106	Up	3.61583e-05	0.000557758	3.06173e-11	2.63283e-09
GO:0098543 detection of other organism	11	Up	3.6241e-05	0.000557758	0.342779	0.535562
GO:0022409 positive regulation of cell-cell adhesion	225	Up	3.62485e-05	0.000557758	6.84841e-10	1.83442e-08
GO:0036035 osteoclast development	17	Up	3.63145e-05	0.000557758	0.26069	0.429548
GO:0071706 tumor necrosis factor superfamily cytokine production	143	Up	3.64882e-05	0.000558028	1.91876e-11	2.18456e-09
GO:0050701 interleukin-1 secretion	51	Up	3.64972e-05	0.000558028	2.66493e-06	1.32249e-05
GO:0050849 negative regulation of calcium-mediated signaling	29	Up	3.66695e-05	0.000559397	0.0681903	0.137746
GO:0044068 modulation by symbiont of host cellular process	23	Up	3.68659e-05	0.000561125	0.0357569	0.0773132
hsa05145 Toxoplasmosis	107	Up	3.72482e-05	0.000565671	2.04805e-10	7.60592e-09
GO:1903977 positive regulation of glial cell migration	9	Up	3.73789e-05	0.000566383	0.754588	0.930535
GO:0048145 regulation of fibroblast proliferation	75	Up	3.75939e-05	0.000567766	1.21839e-07	9.44391e-07
GO:0015721 bile acid and bile salt transport	22	Up	3.76382e-05	0.000567766	0.362462	0.561508
GO:0032755 positive regulation of interleukin-6 production	79	Up	3.84194e-05	0.000577289	4.25979e-11	3.0203e-09
hsa04662 B cell receptor signaling pathway	77	Up	3.84404e-05	0.000577289	5.70277e-08	5.0851e-07
GO:0030183 B cell differentiation	108	Up	3.8913e-05	0.000582304	4.1564e-11	3.0203e-09
GO:0048144 fibroblast proliferation	76	Up	3.89466e-05	0.000582304	9.71724e-08	7.82823e-07
GO:0019883 antigen processing and presentation of endogenous antigen	17	Up	3.91026e-05	0.000583345	0.130423	0.239611
GO:0010324 membrane invagination	72	Up	3.93233e-05	0.000585002	1.08426e-10	5.08923e-09
GO:2001034 positive regulation of double-strand break repair via nonhomologous end joining	13	Up	3.95189e-05	0.000585002	0.634306	0.835726
GO:0002763 positive regulation of myeloid leukocyte differentiation	46	Up	3.9549e-05	0.000585002	2.81938e-05	0.000107705
GO:0060333 interferon-gamma-mediated signaling pathway	84	Up	3.95599e-05	0.000585002	7.11491e-09	1.00382e-07
GO:0032648 regulation of interferon-beta production	48	Up	3.97943e-05	0.000587183	0.00017917	0.000583902
hsa04217 Necroptosis	114	Up	3.99357e-05	0.000587985	1.39697e-08	1.66527e-07
GO:0006925 inflammatory cell apoptotic process	21	Up	4.03148e-05	0.000592277	0.141576	0.257027
GO:0060149 negative regulation of posttranscriptional gene silencing	16	Up	4.07409e-05	0.000595945	0.353247	0.548999
GO:0060967 negative regulation of gene silencing by RNA	16	Up	4.07409e-05	0.000595945	0.353247	0.548999
GO:1902253 regulation of intrinsic apoptotic signaling pathway by p53 class mediator	27	Up	4.11312e-05	0.000598841	0.0855108	0.168112
GO:0032640 tumor necrosis factor production	139	Up	4.11958e-05	0.000598841	1.78799e-11	2.08362e-09
GO:0070741 response to interleukin-6	41	Up	4.12421e-05	0.000598841	0.00282022	0.00746938
GO:0001959 regulation of cytokine-mediated signaling pathway	155	Up	4.13823e-05	0.000598841	2.45585e-09	4.45016e-08
GO:0032637 interleukin-8 production	68	Up	4.14187e-05	0.000598841	6.13533e-09	9.05431e-08
GO:0019048 modulation by virus of host process	29	Up	4.14847e-05	0.000598841	0.0131176	0.0308497
GO:0002824 positive regulation of adaptive immune response based on somatic recombination of immune receptors built from immunoglobulin superfamily domains	84	Up	4.15591e-05	0.000598841	1.6783e-08	1.94534e-07
GO:1902105 regulation of leukocyte differentiation	245	Up	4.18679e-05	0.000602007	4.06684e-11	2.9878e-09
GO:0050710 negative regulation of cytokine secretion	57	Up	4.20398e-05	0.000603196	6.4447e-07	3.86853e-06
GO:0017004 cytochrome complex assembly	33	Up	4.24842e-05	0.000605472	0.021486	0.0487819
GO:0002204 somatic recombination of immunoglobulin genes involved in immune response	42	Up	4.25568e-05	0.000605472	0.0241732	0.0542452
GO:0002208 somatic diversification of immunoglobulins involved in immune response	42	Up	4.25568e-05	0.000605472	0.0241732	0.0542452
GO:0045190 isotype switching	42	Up	4.25568e-05	0.000605472	0.0241732	0.0542452
GO:0002702 positive regulation of production of molecular mediator of immune response	80	Up	4.28964e-05	0.000607956	6.6797e-09	9.66769e-08
GO:0001991 regulation of systemic arterial blood pressure by circulatory renin-angiotensin	13	Up	4.29113e-05	0.000607956	0.409111	0.612036
GO:0002440 production of molecular mediator of immune response	178	Up	4.32171e-05	0.000611007	8.85258e-11	4.49884e-09
GO:0050714 positive regulation of protein secretion	225	Up	4.33849e-05	0.000612099	3.64937e-11	2.77147e-09
GO:0019377 glycolipid catabolic process	14	Up	4.36986e-05	0.000615239	0.234843	0.393091
GO:0002377 immunoglobulin production	99	Up	4.38014e-05	0.000615405	5.62596e-10	1.59423e-08
GO:0006465 signal peptide processing	11	Up	4.4676e-05	0.00062639	0.590405	0.796517
GO:0002720 positive regulation of cytokine production involved in immune response	48	Up	4.50698e-05	0.000630604	1.85147e-05	7.40042e-05
GO:2000516 positive regulation of CD4-positive, alpha-beta T cell activation	32	Up	4.55402e-05	0.000635084	0.00778416	0.0191112
GO:0002822 regulation of adaptive immune response based on somatic recombination of immune receptors built from immunoglobulin superfamily domains	127	Up	4.55788e-05	0.000635084	3.8169e-09	6.36999e-08
GO:0034085 establishment of sister chromatid cohesion	9	Up	4.56719e-05	0.000635084	0.613522	0.819977
GO:0002534 cytokine production involved in inflammatory response	35	Up	4.62966e-05	0.000639946	0.00531524	0.0134352
GO:0043301 negative regulation of leukocyte degranulation	13	Up	4.6513e-05	0.000639946	0.0827525	0.163497
GO:0010955 negative regulation of protein processing	28	Up	4.65172e-05	0.000639946	0.0154658	0.0360087
GO:1903318 negative regulation of protein maturation	28	Up	4.65172e-05	0.000639946	0.0154658	0.0360087
GO:0097028 dendritic cell differentiation	35	Up	4.65435e-05	0.000639946	0.00178445	0.00488106
GO:0045089 positive regulation of innate immune response	185	Up	4.65897e-05	0.000639946	1.46762e-07	1.1041e-06
GO:0070102 interleukin-6-mediated signaling pathway	24	Up	4.69966e-05	0.000643182	0.106153	0.201712
GO:0097696 receptor signaling pathway via STAT	116	Up	4.70676e-05	0.000643182	3.89695e-09	6.47162e-08
hsa05321 Inflammatory bowel disease (IBD)	53	Up	4.71269e-05	0.000643182	5.5007e-06	2.53264e-05
GO:0014910 regulation of smooth muscle cell migration	60	Up	4.7206e-05	0.000643182	9.40486e-07	5.39164e-06
GO:0006767 water-soluble vitamin metabolic process	84	Up	4.76162e-05	0.000647019	3.91843e-10	1.24341e-08
GO:1902946 protein localization to early endosome	11	Up	4.76848e-05	0.000647019	0.539721	0.749645
GO:1905523 positive regulation of macrophage migration	19	Up	4.77803e-05	0.000647019	0.157408	0.28146
GO:1900409 positive regulation of cellular response to oxidative stress	17	Up	4.78706e-05	0.000647019	0.190549	0.330583
GO:1905205 positive regulation of connective tissue replacement	4	Up	4.9089e-05	0.000662163	0.972835	1
GO:0071346 cellular response to interferon-gamma	151	Up	4.94214e-05	0.000665318	5.29753e-10	1.53072e-08
GO:0046466 membrane lipid catabolic process	30	Up	4.99875e-05	0.000671602	0.00859368	0.0209314
GO:0043116 negative regulation of vascular permeability	12	Up	5.02111e-05	0.000673267	0.717251	0.902942
GO:0050820 positive regulation of coagulation	25	Up	5.04068e-05	0.000674553	0.0429857	0.0911225
GO:1905563 negative regulation of vascular endothelial cell proliferation	4	Up	5.05201e-05	0.000674733	0.941245	1
GO:0010883 regulation of lipid storage	40	Up	5.08122e-05	0.000677296	0.000110869	0.000374956
GO:2000401 regulation of lymphocyte migration	54	Up	5.11705e-05	0.000680729	5.94584e-06	2.69537e-05
GO:0045776 negative regulation of blood pressure	36	Up	5.12714e-05	0.000680731	0.00286981	0.00759179
GO:0032743 positive regulation of interleukin-2 production	29	Up	5.16836e-05	0.000684858	0.00897377	0.02181
GO:0060969 negative regulation of gene silencing	20	Up	5.22345e-05	0.000690804	0.275834	0.450438
GO:0046456 icosanoid biosynthetic process	41	Up	5.27107e-05	0.00069574	0.000139229	0.000463799
GO:2000353 positive regulation of endothelial cell apoptotic process	18	Up	5.28309e-05	0.000695968	0.168968	0.298887
GO:0048703 embryonic viscerocranium morphogenesis	10	Up	5.32493e-05	0.000699785	0.841133	0.992358
GO:0002793 positive regulation of peptide secretion	240	Up	5.33278e-05	0.000699785	5.24197e-11	3.31126e-09
GO:0043496 regulation of protein homodimerization activity	21	Up	5.35014e-05	0.000700078	0.0766724	0.152915
GO:0046479 glycosphingolipid catabolic process	13	Up	5.36165e-05	0.000700078	0.313504	0.499287
GO:0006687 glycosphingolipid metabolic process	63	Up	5.36609e-05	0.000700078	3.86228e-07	2.50391e-06
GO:1903209 positive regulation of oxidative stress-induced cell death	15	Up	5.42684e-05	0.00070664	0.240723	0.40174
GO:0009311 oligosaccharide metabolic process	45	Up	5.45165e-05	0.000707552	0.000245618	0.000778575
GO:0042554 superoxide anion generation	31	Up	5.45479e-05	0.000707552	0.000805287	0.00233703
GO:0002430 complement receptor mediated signaling pathway	10	Up	5.48598e-05	0.000710235	0.350088	0.545092
GO:0051974 negative regulation of telomerase activity	10	Up	5.50534e-05	0.000710697	0.829978	0.984952
GO:0001820 serotonin secretion	10	Up	5.51419e-05	0.000710697	0.505201	0.715111
GO:0050691 regulation of defense response to virus by host	34	Up	5.5211e-05	0.000710697	0.00427264	0.0109597
GO:1905521 regulation of macrophage migration	33	Up	5.5347e-05	0.000711093	0.00914503	0.0221546
GO:0035458 cellular response to interferon-beta	15	Up	5.57836e-05	0.000715342	0.495052	0.705819
GO:0045058 T cell selection	44	Up	5.61912e-05	0.000719205	0.000288535	0.000903711
GO:1904467 regulation of tumor necrosis factor secretion	26	Up	5.64649e-05	0.000721304	0.00775146	0.0190447
GO:0032677 regulation of interleukin-8 production	62	Up	5.66633e-05	0.000721304	4.49755e-08	4.25756e-07
GO:0033630 positive regulation of cell adhesion mediated by integrin	18	Up	5.66754e-05	0.000721304	0.217513	0.368649
hsa00770 Pantothenate and CoA biosynthesis	21	Up	5.68893e-05	0.000722666	0.129209	0.237822
GO:0010863 positive regulation of phospholipase C activity	39	Up	5.72731e-05	0.000726175	0.00421954	0.0108317
GO:0090322 regulation of superoxide metabolic process	33	Up	5.77678e-05	0.000731077	0.00345284	0.00902814
GO:0072015 glomerular visceral epithelial cell development	8	Down	5.79143e-05	0.000731561	0.967366	1
GO:0097066 response to thyroid hormone	24	Up	5.81246e-05	0.000732455	0.0272273	0.0603969
GO:0051016 barbed-end actin filament capping	17	Up	5.82019e-05	0.000732455	0.195293	0.337765
GO:1902884 positive regulation of response to oxidative stress	19	Up	5.90213e-05	0.000740348	0.156379	0.279695
GO:0032645 regulation of granulocyte macrophage colony-stimulating factor production	10	Up	5.90503e-05	0.000740348	0.378454	0.579907
GO:0014744 positive regulation of muscle adaptation	7	Up	5.91577e-05	0.000740348	0.984211	1
GO:0072678 T cell migration	54	Up	5.98074e-05	0.000747095	2.57535e-06	1.28085e-05
GO:2001044 regulation of integrin-mediated signaling pathway	14	Up	6.03917e-05	0.000753002	0.433228	0.637533
GO:0032069 regulation of nuclease activity	22	Up	6.06872e-05	0.000754601	0.253345	0.418978
GO:0045076 regulation of interleukin-2 biosynthetic process	18	Up	6.07433e-05	0.000754601	0.216697	0.367635
hsa04621 NOD-like receptor signaling pathway	151	Up	6.12068e-05	0.000758965	3.81075e-08	3.76562e-07
GO:0090195 chemokine secretion	18	Up	6.15202e-05	0.000760159	0.0883185	0.172721
GO:0032608 interferon-beta production	49	Up	6.15281e-05	0.000760159	0.000176694	0.000576737
GO:0035296 regulation of tube diameter	124	Up	6.23121e-05	0.00076704	1.11062e-10	5.10661e-09
GO:0097746 regulation of blood vessel diameter	124	Up	6.23121e-05	0.00076704	1.11062e-10	5.10661e-09
GO:0033033 negative regulation of myeloid cell apoptotic process	13	Up	6.44019e-05	0.000791324	0.459983	0.668176
GO:0006825 copper ion transport	17	Up	6.50418e-05	0.000797282	0.290209	0.469152
GO:1902931 negative regulation of alcohol biosynthetic process	13	Up	6.51228e-05	0.000797282	0.262797	0.432281
GO:2000271 positive regulation of fibroblast apoptotic process	9	Up	6.56676e-05	0.000802498	0.732688	0.915048
GO:0072711 cellular response to hydroxyurea	9	Up	6.61827e-05	0.000807333	0.983925	1
GO:0046635 positive regulation of alpha-beta T cell activation	57	Up	6.70538e-05	0.000816486	1.77296e-05	7.12452e-05
GO:1901657 glycosyl compound metabolic process	121	Up	6.73767e-05	0.000818942	1.86249e-07	1.3507e-06
hsa05416 Viral myocarditis	56	Up	6.75693e-05	0.000819401	1.01878e-06	5.75745e-06
GO:0010875 positive regulation of cholesterol efflux	15	Up	6.77415e-05	0.000819401	0.175813	0.308975
GO:0045619 regulation of lymphocyte differentiation	151	Up	6.77782e-05	0.000819401	5.63723e-10	1.59423e-08
GO:1990253 cellular response to leucine starvation	9	Up	6.8542e-05	0.000826944	0.753823	0.93027
GO:0010744 positive regulation of macrophage derived foam cell differentiation	15	Up	6.86469e-05	0.000826944	0.365771	0.565731
hsa04659 Th17 cell differentiation	97	Up	6.88194e-05	0.000827057	7.01698e-08	5.98836e-07
GO:0046716 muscle cell cellular homeostasis	19	Up	6.8901e-05	0.000827057	0.444935	0.651499
hsa04640 Hematopoietic cell lineage	78	Up	6.99976e-05	0.000838731	6.17015e-10	1.70918e-08
GO:0045066 regulatory T cell differentiation	27	Up	7.04755e-05	0.000842962	0.0375791	0.0807108
GO:0002320 lymphoid progenitor cell differentiation	19	Up	7.06913e-05	0.000844049	0.457376	0.665247
GO:0052695 cellular glucuronidation	2	Up	7.15851e-05	0.000853214	1	1
GO:0072604 interleukin-6 secretion	40	Up	7.19755e-05	0.000856357	2.59082e-05	9.99507e-05
GO:0016447 somatic recombination of immunoglobulin gene segments	47	Up	7.26681e-05	0.000863078	0.0099142	0.0238385
GO:1902170 cellular response to reactive nitrogen species	18	Up	7.28509e-05	0.00086373	0.2761	0.450763
GO:0071887 leukocyte apoptotic process	94	Up	7.41835e-05	0.000875725	1.69534e-10	6.70104e-09
GO:1902107 positive regulation of leukocyte differentiation	130	Up	7.43801e-05	0.000875725	2.55742e-10	8.95628e-09
GO:0032728 positive regulation of interferon-beta production	30	Up	7.44104e-05	0.000875725	0.0114013	0.0270675
GO:0001914 regulation of T cell mediated cytotoxicity	26	Up	7.44262e-05	0.000875725	0.011539	0.0273561
GO:1900015 regulation of cytokine production involved in inflammatory response	33	Up	7.45105e-05	0.000875725	0.00782584	0.0192065
GO:0071392 cellular response to estradiol stimulus	31	Up	7.48336e-05	0.000876786	0.0650009	0.131974
GO:2000406 positive regulation of T cell migration	26	Up	7.48602e-05	0.000876786	0.00653592	0.0162532
GO:0001818 negative regulation of cytokine production	243	Up	7.50082e-05	0.000876999	7.31911e-11	3.97685e-09
GO:0045123 cellular extravasation	53	Up	7.57023e-05	0.000883586	8.98185e-06	3.86677e-05
GO:0031663 lipopolysaccharide-mediated signaling pathway	53	Up	7.59729e-05	0.000885216	3.37467e-06	1.63508e-05
GO:0014889 muscle atrophy	10	Up	7.63364e-05	0.00088792	0.875413	1
GO:0022407 regulation of cell-cell adhesion	350	Up	7.68126e-05	0.000891924	5.75318e-11	3.41103e-09
GO:0051607 defense response to virus	201	Up	7.7007e-05	0.000892647	8.52032e-09	1.14037e-07
GO:0006930 substrate-dependent cell migration, cell extension	10	Up	7.77018e-05	0.000899158	0.623638	0.828128
GO:1903427 negative regulation of reactive oxygen species biosynthetic process	29	Up	7.78562e-05	0.000899406	0.142407	0.258258
GO:0101023 vascular endothelial cell proliferation	19	Up	7.89693e-05	0.000908487	0.0863103	0.169338
GO:1905562 regulation of vascular endothelial cell proliferation	19	Up	7.89693e-05	0.000908487	0.0863103	0.169338
GO:0051125 regulation of actin nucleation	25	Up	7.90457e-05	0.000908487	0.0544641	0.112233
GO:1904892 regulation of receptor signaling pathway via STAT	96	Up	8.00271e-05	0.000918206	1.36282e-08	1.63321e-07
GO:1902260 negative regulation of delayed rectifier potassium channel activity	10	Up	8.05325e-05	0.000921591	0.764942	0.937657
GO:0050688 regulation of defense response to virus	68	Up	8.05949e-05	0.000921591	2.57523e-07	1.76352e-06
GO:0002218 activation of innate immune response	126	Up	8.09556e-05	0.000923719	4.89494e-07	3.05182e-06
GO:0044275 cellular carbohydrate catabolic process	41	Up	8.10543e-05	0.000923719	0.00212904	0.00575147
GO:0018095 protein polyglutamylation	11	Down	8.19803e-05	0.000932699	0.706894	0.89552
GO:0060038 cardiac muscle cell proliferation	51	Up	8.31076e-05	0.000943934	0.000279245	0.000877053
hsa00040 Pentose and glucuronate interconversions	13	Up	8.32709e-05	0.000944203	0.575445	0.782254
GO:1904645 response to amyloid-beta	45	Up	8.40182e-05	0.000951081	7.78879e-06	3.42961e-05
GO:0043379 memory T cell differentiation	7	Up	8.43499e-05	0.000951647	0.989189	1
GO:0090715 immunological memory formation process	7	Up	8.43499e-05	0.000951647	0.989189	1
GO:0019915 lipid storage	61	Up	8.56336e-05	0.00096452	7.15861e-09	1.00593e-07
GO:0034982 mitochondrial protein processing	13	Up	8.59316e-05	0.000965313	0.602896	0.80933
GO:0150076 neuroinflammatory response	61	Up	8.61819e-05	0.000965313	5.73962e-08	5.11121e-07
hsa05164 Influenza A	141	Up	8.62707e-05	0.000965313	1.15462e-09	2.55036e-08
GO:0046006 regulation of activated T cell proliferation	29	Up	8.62754e-05	0.000965313	0.0243892	0.054585
GO:0035150 regulation of tube size	125	Up	8.69386e-05	0.000971126	8.7371e-11	4.47379e-09
hsa04215 Apoptosis - multiple species	30	Up	8.76091e-05	0.000977	0.00935041	0.0225712
GO:0032070 regulation of deoxyribonuclease activity	10	Up	8.83908e-05	0.000984093	0.68634	0.880273
GO:0033627 cell adhesion mediated by integrin	64	Up	8.96628e-05	0.000996596	2.50389e-07	1.7234e-06
GO:0007259 receptor signaling pathway via JAK-STAT	109	Up	8.98087e-05	0.000996596	7.57772e-09	1.04589e-07
GO:0002460 adaptive immune response based on somatic recombination of immune receptors built from immunoglobulin superfamily domains	234	Up	9.0042e-05	0.000997524	4.99616e-09	7.69227e-08
GO:0002730 regulation of dendritic cell cytokine production	11	Up	9.01875e-05	0.000997524	0.427672	0.632109
GO:0002335 mature B cell differentiation	23	Up	9.13999e-05	0.00100876	0.0126161	0.0297219
GO:0042226 interleukin-6 biosynthetic process	23	Up	9.15016e-05	0.00100876	0.0373973	0.0803714
GO:0051712 positive regulation of killing of cells of other organism	11	Up	9.19307e-05	0.00101184	0.617879	0.822842
GO:0048538 thymus development	42	Up	9.20869e-05	0.00101191	0.00132132	0.00368129
GO:0002716 negative regulation of natural killer cell mediated immunity	12	Up	9.44847e-05	0.00103657	0.296781	0.477709
GO:0070269 pyroptosis	10	Up	9.47138e-05	0.0010374	0.934564	1
GO:1900165 negative regulation of interleukin-6 secretion	12	Up	9.53381e-05	0.00104255	0.658814	0.857478
GO:2000774 positive regulation of cellular senescence	11	Up	9.63963e-05	0.00105242	0.731228	0.914238
GO:0150077 regulation of neuroinflammatory response	29	Up	9.73216e-05	0.00106081	0.00199571	0.00540425
GO:0002230 positive regulation of defense response to virus by host	23	Up	9.91239e-05	0.00107871	0.0736759	0.147548
GO:0010896 regulation of triglyceride catabolic process	7	Up	9.95906e-05	0.00108018	0.874659	1
GO:1901992 positive regulation of mitotic cell cycle phase transition	74	Up	9.96643e-05	0.00108018	1.68384e-05	6.79468e-05
hsa00500 Starch and sucrose metabolism	28	Up	9.98459e-05	0.00108018	0.141851	0.257387
GO:0002483 antigen processing and presentation of endogenous peptide antigen	14	Up	0.000100105	0.00108018	0.249868	0.413631
GO:0019885 antigen processing and presentation of endogenous peptide antigen via MHC class I	14	Up	0.000100105	0.00108018	0.249868	0.413631
GO:0032481 positive regulation of type I interferon production	75	Up	0.000100263	0.00108018	5.6658e-07	3.46563e-06
GO:0002286 T cell activation involved in immune response	84	Up	0.000100378	0.00108018	1.02963e-09	2.39997e-08
hsa05142 Chagas disease (American trypanosomiasis)	96	Up	0.000100706	0.00108199	1.34359e-08	1.61303e-07
GO:0042415 norepinephrine metabolic process	9	Up	0.000100933	0.00108271	0.934154	1
GO:0002709 regulation of T cell mediated immunity	61	Up	0.000101185	0.00108369	1.19881e-06	6.59299e-06
GO:0050706 regulation of interleukin-1 beta secretion	39	Up	0.000101983	0.00109018	0.000376541	0.00115842
GO:0034341 response to interferon-gamma	166	Up	0.000102114	0.00109018	1.46321e-09	3.06186e-08
GO:0090382 phagosome maturation	41	Up	0.000102718	0.00109491	0.00024656	0.000780928
GO:0032623 interleukin-2 production	59	Up	0.000103718	0.00110327	3.52154e-06	1.70015e-05
GO:0019370 leukotriene biosynthetic process	13	Up	0.00010383	0.00110327	0.16058	0.286149
GO:0072676 lymphocyte migration	84	Up	0.000104273	0.00110624	1.03328e-09	2.39997e-08
GO:0007250 activation of NF-kappaB-inducing kinase activity	17	Up	0.000104765	0.00110934	0.216757	0.367644
GO:2000778 positive regulation of interleukin-6 secretion	25	Up	0.000104893	0.00110934	0.00494154	0.0125752
GO:0006040 amino sugar metabolic process	37	Up	0.000105635	0.00111544	0.000928107	0.00266564
GO:0032025 response to cobalt ion	10	Up	0.000106358	0.00112133	0.396017	0.597589
GO:0042119 neutrophil activation	462	Up	0.000107255	0.00112902	9.42847e-10	2.25976e-08
GO:0032695 negative regulation of interleukin-12 production	16	Up	0.000108913	0.00114469	0.266499	0.437201
GO:0008334 histone mRNA metabolic process	25	Up	0.000110566	0.00115944	0.123997	0.229742
GO:0090383 phagosome acidification	26	Up	0.00011066	0.00115944	0.0105541	0.0252129
hsa04620 Toll-like receptor signaling pathway	86	Up	0.000111022	0.00116144	2.32237e-07	1.62913e-06
GO:0048066 developmental pigmentation	43	Up	0.000111323	0.00116278	2.60035e-05	0.000100261
GO:0009615 response to virus	277	Up	0.000112017	0.00116822	1.0543e-08	1.342e-07
GO:0032429 regulation of phospholipase A2 activity	9	Up	0.000112364	0.00117004	0.67781	0.873964
GO:0032800 receptor biosynthetic process	23	Up	0.000112768	0.00117244	0.140536	0.25556
GO:1902563 regulation of neutrophil activation	11	Up	0.000113168	0.00117479	0.147011	0.264849
GO:0045576 mast cell activation	54	Up	0.00011369	0.0011784	3.84187e-06	1.84034e-05
GO:0001731 formation of translation preinitiation complex	11	Up	0.000113984	0.00117964	0.620589	0.825214
GO:0010523 negative regulation of calcium ion transport into cytosol	15	Up	0.00011451	0.00118211	0.575856	0.782511
GO:2001198 regulation of dendritic cell differentiation	10	Up	0.000114573	0.00118211	0.256472	0.423526
GO:1901989 positive regulation of cell cycle phase transition	88	Up	0.000114783	0.00118248	2.31222e-06	1.16455e-05
GO:0071295 cellular response to vitamin	30	Up	0.000115648	0.00118957	0.0220007	0.049789
GO:0032606 type I interferon production	122	Up	0.000116263	0.00119408	1.11608e-08	1.39696e-07
GO:0038095 Fc-epsilon receptor signaling pathway	110	Up	0.000116501	0.00119471	7.86595e-07	4.6111e-06
GO:0019229 regulation of vasoconstriction	51	Up	0.000117017	0.00119818	0.0013269	0.00369379
GO:1902991 regulation of amyloid precursor protein catabolic process	33	Up	0.000118061	0.00120705	0.0114684	0.0272077
GO:0071044 histone mRNA catabolic process	12	Up	0.00011861	0.00121082	0.642868	0.842974
GO:0048260 positive regulation of receptor-mediated endocytosis	44	Up	0.000119013	0.00121167	7.47303e-06	3.30348e-05
GO:0003071 renal system process involved in regulation of systemic arterial blood pressure	22	Up	0.000119107	0.00121167	0.108651	0.205821
GO:0051791 medium-chain fatty acid metabolic process	11	Up	0.000119323	0.00121167	0.621187	0.825683
GO:0045621 positive regulation of lymphocyte differentiation	85	Up	0.000119548	0.00121167	1.61184e-09	3.32146e-08
GO:0000018 regulation of DNA recombination	85	Up	0.000119589	0.00121167	1.81325e-05	7.2605e-05
GO:0060343 trabecula formation	21	Up	0.000120192	0.00121425	0.436026	0.640813
GO:0033344 cholesterol efflux	38	Up	0.000120203	0.00121425	9.0914e-05	0.000313995
GO:0002673 regulation of acute inflammatory response	38	Up	0.000122662	0.00123724	0.000154049	0.000508655
GO:0014855 striated muscle cell proliferation	64	Up	0.000123084	0.00123943	2.63556e-05	0.000101356
GO:0045408 regulation of interleukin-6 biosynthetic process	22	Up	0.00012327	0.00123943	0.0471343	0.0987848
GO:0042133 neurotransmitter metabolic process	137	Up	0.000123541	0.00123943	1.6374e-07	1.20953e-06
hsa05169 Epstein-Barr virus infection	182	Up	0.000123612	0.00123943	4.99252e-08	4.6099e-07
GO:0002446 neutrophil mediated immunity	461	Up	0.000124222	0.00124222	1.85069e-09	3.59944e-08
GO:0002456 T cell mediated immunity	91	Up	0.000124259	0.00124222	1.4219e-09	2.98466e-08
GO:0010826 negative regulation of centrosome duplication	12	Up	0.000124533	0.00124312	0.806973	0.969402
GO:0046636 negative regulation of alpha-beta T cell activation	33	Up	0.000124726	0.00124322	0.0587346	0.120226
GO:0002283 neutrophil activation involved in immune response	452	Up	0.000125744	0.00125151	1.78605e-09	3.54924e-08
GO:0022408 negative regulation of cell-cell adhesion	149	Up	0.000126177	0.00125398	1.76962e-11	2.08362e-09
GO:0043312 neutrophil degranulation	449	Up	0.000126685	0.00125718	1.90153e-09	3.66167e-08
GO:0009225 nucleotide-sugar metabolic process	37	Up	0.000127397	0.00126239	0.0178688	0.0411079
GO:1905953 negative regulation of lipid localization	38	Up	0.000127606	0.00126261	0.000405935	0.00124094
GO:0051204 protein insertion into mitochondrial membrane	45	Up	0.000128398	0.00126859	0.00231239	0.00622311
GO:0042116 macrophage activation	80	Up	0.000129098	0.00127364	1.38395e-11	1.76493e-09
GO:0090330 regulation of platelet aggregation	18	Up	0.000129376	0.00127452	0.363888	0.562947
GO:0050798 activated T cell proliferation	33	Up	0.000129645	0.00127531	0.00470469	0.0119996
GO:0044351 macropinocytosis	10	Up	0.000129986	0.00127671	0.302622	0.485388
GO:0048147 negative regulation of fibroblast proliferation	27	Up	0.000130248	0.00127671	0.109198	0.206801
GO:0042451 purine nucleoside biosynthetic process	22	Up	0.000130732	0.00127671	0.570024	0.778184
GO:0042455 ribonucleoside biosynthetic process	22	Up	0.000130732	0.00127671	0.570024	0.778184
GO:0046129 purine ribonucleoside biosynthetic process	22	Up	0.000130732	0.00127671	0.570024	0.778184
GO:0045580 regulation of T cell differentiation	125	Up	0.00013123	0.00127973	1.55935e-09	3.24297e-08
GO:0045713 low-density lipoprotein particle receptor biosynthetic process	8	Up	0.000131628	0.0012802	0.637684	0.838513
GO:0150078 positive regulation of neuroinflammatory response	12	Up	0.000131657	0.0012802	0.197435	0.340772
GO:0032374 regulation of cholesterol transport	40	Up	0.00013209	0.00128256	3.17541e-05	0.000120171
GO:0032673 regulation of interleukin-4 production	26	Up	0.00013249	0.00128445	0.0107877	0.0257103
GO:0050727 regulation of inflammatory response	290	Up	0.000132664	0.00128445	2.43294e-11	2.38403e-09
GO:0051047 positive regulation of secretion	368	Up	0.000133533	0.00129101	1.13721e-09	2.52843e-08
GO:0019079 viral genome replication	113	Up	0.000134689	0.00129901	1.82639e-07	1.33024e-06
GO:0060965 negative regulation of gene silencing by miRNA	14	Up	0.000134748	0.00129901	0.497609	0.708072
GO:0071604 transforming growth factor beta production	33	Up	0.000134962	0.00129901	0.032953	0.0717787
GO:0051224 negative regulation of protein transport	163	Up	0.00013513	0.00129901	4.9486e-11	3.18548e-09
GO:0030098 lymphocyte differentiation	308	Up	0.000136905	0.00131421	1.34923e-10	5.66425e-09
hsa04145 Phagosome	139	Up	0.000137239	0.00131555	9.73795e-11	4.71714e-09
GO:0030193 regulation of blood coagulation	72	Up	0.000137835	0.00131752	1.11093e-09	2.49478e-08
GO:1900046 regulation of hemostasis	72	Up	0.000137835	0.00131752	1.11093e-09	2.49478e-08
GO:1903708 positive regulation of hemopoiesis	167	Up	0.000138249	0.00131962	2.53357e-10	8.91895e-09
GO:0042742 defense response to bacterium	155	Up	0.000139144	0.00132469	7.11824e-10	1.8757e-08
GO:0070863 positive regulation of protein exit from endoplasmic reticulum	14	Up	0.000139173	0.00132469	0.670831	0.86778
GO:0046112 nucleobase biosynthetic process	19	Up	0.00013939	0.00132489	0.48278	0.692217
GO:0097202 activation of cysteine-type endopeptidase activity	13	Up	0.000140858	0.00133553	0.557805	0.766253
GO:0002920 regulation of humoral immune response	60	Up	0.000140904	0.00133553	7.41732e-06	3.281e-05
GO:0030149 sphingolipid catabolic process	27	Up	0.000141622	0.00133663	0.0269684	0.0598618
GO:2000514 regulation of CD4-positive, alpha-beta T cell activation	53	Up	0.000141668	0.00133663	0.000124547	0.00041819
GO:0045793 positive regulation of cell size	11	Up	0.000141673	0.00133663	0.822091	0.980067
GO:0060068 vagina development	10	Up	0.00014222	0.00133663	0.344139	0.537562
GO:0045638 negative regulation of myeloid cell differentiation	74	Up	0.000142417	0.00133663	7.79855e-08	6.52357e-07
GO:0099623 regulation of cardiac muscle cell membrane repolarization	26	Up	0.000142599	0.00133663	0.332156	0.521982
GO:0071634 regulation of transforming growth factor beta production	31	Up	0.000142632	0.00133663	0.0387778	0.0829164
GO:0036473 cell death in response to oxidative stress	78	Up	0.000142891	0.00133663	9.89077e-09	1.28314e-07
GO:1902229 regulation of intrinsic apoptotic signaling pathway in response to DNA damage	36	Up	0.000142956	0.00133663	0.00163914	0.00450729
GO:0009161 ribonucleoside monophosphate metabolic process	46	Up	0.000143435	0.00133663	0.00762751	0.0187888
GO:0032905 transforming growth factor beta1 production	11	Up	0.000143544	0.00133663	0.778914	0.946034
GO:0008535 respiratory chain complex IV assembly	23	Up	0.000143621	0.00133663	0.173823	0.305876
GO:0032373 positive regulation of sterol transport	21	Up	0.000143985	0.00133663	0.0383458	0.0820524
GO:0032376 positive regulation of cholesterol transport	21	Up	0.000143985	0.00133663	0.0383458	0.0820524
GO:0010517 regulation of phospholipase activity	63	Up	0.000143988	0.00133663	9.5169e-08	7.72206e-07
GO:0002922 positive regulation of humoral immune response	11	Up	0.000144311	0.0013378	0.312857	0.499052
GO:0042590 antigen processing and presentation of exogenous peptide antigen via MHC class I	75	Up	0.000144705	0.00133961	5.82555e-06	2.65508e-05
hsa05134 Legionellosis	55	Up	0.0001452	0.00134235	9.9773e-06	4.23863e-05
GO:0032816 positive regulation of natural killer cell activation	18	Up	0.000145478	0.00134309	0.105881	0.20147
GO:1903706 regulation of hemopoiesis	411	Up	0.000147369	0.00135869	1.9879e-09	3.77421e-08
GO:0061081 positive regulation of myeloid leukocyte cytokine production involved in immune response	17	Up	0.000147855	0.00136132	0.0954418	0.184101
GO:0006047 UDP-N-acetylglucosamine metabolic process	16	Up	0.000150586	0.00138286	0.435425	0.64007
GO:0070227 lymphocyte apoptotic process	61	Up	0.000150604	0.00138286	4.36871e-07	2.77781e-06
GO:0001774 microglial cell activation	40	Up	0.000151441	0.00138678	0.00011441	0.000385491
GO:0002269 leukocyte activation involved in inflammatory response	40	Up	0.000151441	0.00138678	0.00011441	0.000385491
GO:0060044 negative regulation of cardiac muscle cell proliferation	15	Up	0.000151885	0.00138895	0.424076	0.628995
GO:0070757 interleukin-35-mediated signaling pathway	11	Up	0.000152739	0.00139488	0.848798	0.997225
GO:0006048 UDP-N-acetylglucosamine biosynthetic process	11	Up	0.000152952	0.00139494	0.6645	0.86223
GO:0006144 purine nucleobase metabolic process	19	Up	0.000153482	0.00139788	0.611438	0.817873
GO:0032479 regulation of type I interferon production	120	Up	0.000154669	0.0014068	1.32841e-08	1.60334e-07
GO:0051092 positive regulation of NF-kappaB transcription factor activity	143	Up	0.00015542	0.00141096	1.60081e-10	6.54756e-09
GO:1900274 regulation of phospholipase C activity	41	Up	0.000155544	0.00141096	0.000746147	0.00217286
GO:0002686 negative regulation of leukocyte migration	40	Up	0.000155866	0.00141198	0.00282189	0.00747088
GO:0034205 amyloid-beta formation	33	Up	0.000156456	0.00141544	0.0219741	0.0497564
GO:0046850 regulation of bone remodeling	44	Up	0.000157803	0.00142536	0.0142953	0.0334332
GO:0071577 zinc ion transmembrane transport	21	Up	0.000157975	0.00142536	0.324645	0.512322
GO:0001783 B cell apoptotic process	22	Up	0.000158596	0.00142784	0.0514652	0.106736
GO:0060457 negative regulation of digestive system process	14	Down	0.000158672	0.00142784	0.783795	0.949902
GO:1903077 negative regulation of protein localization to plasma membrane	20	Up	0.000158973	0.00142864	0.350376	0.545414
GO:0002374 cytokine secretion involved in immune response	18	Up	0.000160645	0.00144175	0.099057	0.190206
GO:1900122 positive regulation of receptor binding	10	Up	0.000161003	0.0014425	0.498653	0.70896
GO:0002474 antigen processing and presentation of peptide antigen via MHC class I	92	Up	0.000161156	0.0014425	6.92948e-07	4.10485e-06
GO:0030225 macrophage differentiation	37	Up	0.000161794	0.0014463	0.00119197	0.0033499
GO:0010759 positive regulation of macrophage chemotaxis	14	Up	0.000165338	0.00147603	0.405813	0.607909
GO:0055024 regulation of cardiac muscle tissue development	77	Up	0.000166652	0.0014858	3.23243e-07	2.14828e-06
GO:0032663 regulation of interleukin-2 production	51	Up	0.00016693	0.00148632	6.94372e-05	0.000245463
GO:1901224 positive regulation of NIK/NF-kappaB signaling	74	Up	0.000167293	0.00148759	4.76739e-09	7.43861e-08
GO:1903532 positive regulation of secretion by cell	349	Up	0.000168276	0.00149436	1.98205e-09	3.77421e-08
GO:0034103 regulation of tissue remodeling	64	Up	0.000169475	0.00150303	1.11516e-06	6.22407e-06
GO:0048853 forebrain morphogenesis	8	Up	0.000170086	0.00150647	0.960847	1
GO:0070232 regulation of T cell apoptotic process	28	Up	0.00017069	0.00150985	0.0181345	0.0416898
GO:1990774 tumor necrosis factor secretion	29	Up	0.000172375	0.00152276	0.00263521	0.00702619
GO:0048872 homeostasis of number of cells	225	Up	0.000172824	0.00152474	6.16341e-10	1.70918e-08
GO:0035751 regulation of lysosomal lumen pH	12	Up	0.00017337	0.00152497	0.432375	0.636951
GO:0046425 regulation of receptor signaling pathway via JAK-STAT	90	Up	0.000173736	0.00152497	3.37115e-08	3.42641e-07
hsa04218 Cellular senescence	145	Up	0.00017408	0.00152497	3.65297e-06	1.75607e-05
GO:0048291 isotype switching to IgG isotypes	11	Up	0.000174089	0.00152497	0.934388	1
GO:0045953 negative regulation of natural killer cell mediated cytotoxicity	11	Up	0.000174191	0.00152497	0.338759	0.530385
GO:0034390 smooth muscle cell apoptotic process	23	Up	0.000174527	0.00152497	0.0730324	0.146433
GO:0034391 regulation of smooth muscle cell apoptotic process	23	Up	0.000174527	0.00152497	0.0730324	0.146433
GO:0002573 myeloid leukocyte differentiation	184	Up	0.000174905	0.00152497	1.09389e-10	5.09906e-09
GO:0071349 cellular response to interleukin-12	43	Up	0.000174915	0.00152497	0.00640734	0.015957
GO:1903265 positive regulation of tumor necrosis factor-mediated signaling pathway	10	Up	0.000175442	0.00152497	0.619931	0.824501
GO:0050818 regulation of coagulation	75	Up	0.000175521	0.00152497	8.5213e-10	2.11286e-08
GO:0046329 negative regulation of JNK cascade	33	Up	0.000175559	0.00152497	0.0228615	0.0515585
GO:0045663 positive regulation of myoblast differentiation	18	Up	0.000176015	0.00152697	0.273889	0.447694
GO:0046039 GTP metabolic process	24	Up	0.000177342	0.00153433	0.215141	0.36538
GO:0001516 prostaglandin biosynthetic process	22	Up	0.000177544	0.00153433	0.143198	0.259067
GO:0046457 prostanoid biosynthetic process	22	Up	0.000177544	0.00153433	0.143198	0.259067
hsa05133 Pertussis	71	Up	0.000178111	0.00153527	2.23693e-05	8.79034e-05
GO:0090151 establishment of protein localization to mitochondrial membrane	47	Up	0.000178139	0.00153527	0.00153001	0.00422707
GO:1901889 negative regulation of cell junction assembly	30	Up	0.000178335	0.00153527	0.0289771	0.0640681
GO:0070671 response to interleukin-12	44	Up	0.000178564	0.00153529	0.00567567	0.0142503
GO:0046415 urate metabolic process	7	Up	0.000180477	0.00154917	0.968262	1
GO:1904950 negative regulation of establishment of protein localization	167	Up	0.000180787	0.00154917	5.12025e-11	3.26488e-09
GO:0002279 mast cell activation involved in immune response	44	Up	0.00018088	0.00154917	0.00024995	0.000790924
GO:0043368 positive T cell selection	31	Up	0.000181095	0.00154917	0.0219425	0.0497016
GO:0018216 peptidyl-arginine methylation	13	Up	0.000182413	0.00155847	0.747349	0.925491
GO:0005976 polysaccharide metabolic process	104	Up	0.000183584	0.00156649	2.77039e-08	2.91214e-07
GO:0044321 response to leptin	19	Up	0.000183845	0.00156674	0.711773	0.899229
GO:1905476 negative regulation of protein localization to membrane	28	Up	0.000184237	0.0015681	0.0999225	0.191542
GO:0035722 interleukin-12-mediated signaling pathway	41	Up	0.00018598	0.00158095	0.00844964	0.0206103
GO:0046634 regulation of alpha-beta T cell activation	84	Up	0.000186618	0.00158437	9.26741e-09	1.22077e-07
GO:0002685 regulation of leukocyte migration	170	Up	0.000187177	0.00158713	1.83772e-10	7.01759e-09
GO:0021854 hypothalamus development	19	Up	0.000188086	0.00159284	0.811748	0.973838
GO:0033138 positive regulation of peptidyl-serine phosphorylation	80	Up	0.000188589	0.0015951	2.50655e-07	1.72348e-06
GO:0050690 regulation of defense response to virus by virus	29	Up	0.00018884	0.00159523	0.0170479	0.0394207
GO:0033598 mammary gland epithelial cell proliferation	26	Up	0.000190765	0.0016082	0.126485	0.233454
GO:1905383 protein localization to presynapse	11	Down	0.000190852	0.0016082	0.564356	0.772006
hsa00520 Amino sugar and nucleotide sugar metabolism	46	Up	0.000192731	0.00162201	0.00266517	0.00709209
GO:0030217 T cell differentiation	220	Up	0.000193878	0.00162963	1.30597e-09	2.80225e-08
GO:0031664 regulation of lipopolysaccharide-mediated signaling pathway	21	Up	0.000195037	0.00163162	0.0340923	0.073998
GO:0060330 regulation of response to interferon-gamma	23	Up	0.000195064	0.00163162	0.118941	0.221648
GO:0060334 regulation of interferon-gamma-mediated signaling pathway	23	Up	0.000195064	0.00163162	0.118941	0.221648
hsa04142 Lysosome	123	Up	0.00019508	0.00163162	9.46165e-10	2.25976e-08
GO:0010869 regulation of receptor biosynthetic process	20	Up	0.000196866	0.0016434	0.21405	0.364057
GO:0045639 positive regulation of myeloid cell differentiation	79	Up	0.000196975	0.0016434	3.78021e-10	1.22251e-08
GO:0045454 cell redox homeostasis	72	Up	0.000197462	0.00164544	5.99839e-07	3.63916e-06
GO:0046427 positive regulation of receptor signaling pathway via JAK-STAT	60	Up	0.000197738	0.00164571	1.47643e-05	6.02972e-05
GO:0034315 regulation of Arp2/3 complex-mediated actin nucleation	16	Up	0.000198189	0.00164743	0.196326	0.339204
GO:0045069 regulation of viral genome replication	86	Up	0.000199756	0.00165842	9.48721e-08	7.7159e-07
GO:0043369 CD4-positive or CD8-positive, alpha-beta T cell lineage commitment	18	Up	0.000200477	0.00166101	0.346211	0.540304
GO:0002455 humoral immune response mediated by circulating immunoglobulin	47	Up	0.000200607	0.00166101	0.00064083	0.00188895
GO:0006837 serotonin transport	15	Up	0.000200805	0.00166101	0.381553	0.58335
GO:0061756 leukocyte adhesion to vascular endothelial cell	31	Up	0.000201236	0.00166148	0.0105883	0.0252796
GO:1903649 regulation of cytoplasmic transport	24	Up	0.000201355	0.00166148	0.0527516	0.10907
GO:0002687 positive regulation of leukocyte migration	111	Up	0.000201731	0.00166256	5.94389e-11	3.46334e-09
hsa04658 Th1 and Th2 cell differentiation	85	Up	0.000202652	0.00166812	6.27831e-09	9.20501e-08
GO:0035246 peptidyl-arginine N-methylation	11	Up	0.00020301	0.0016682	0.883389	1
GO:0002562 somatic diversification of immune receptors via germline recombination within a single locus	57	Up	0.000203403	0.0016682	0.000717938	0.00209613
GO:0016444 somatic cell DNA recombination	57	Up	0.000203403	0.0016682	0.000717938	0.00209613
GO:0036092 phosphatidylinositol-3-phosphate biosynthetic process	14	Up	0.000204948	0.00167745	0.318567	0.505325
GO:0010518 positive regulation of phospholipase activity	54	Up	0.000205027	0.00167745	1.42874e-05	5.85265e-05
GO:0006390 mitochondrial transcription	15	Up	0.000207705	0.00169731	0.73369	0.915961
GO:0048302 regulation of isotype switching to IgG isotypes	10	Up	0.000209459	0.00170957	0.9678	1
GO:1904894 positive regulation of receptor signaling pathway via STAT	62	Up	0.000209895	0.00171033	4.73604e-06	2.22144e-05
GO:0019882 antigen processing and presentation	209	Up	0.000210059	0.00171033	8.22842e-09	1.10977e-07
GO:0032814 regulation of natural killer cell activation	26	Up	0.000210794	0.00171234	0.0153967	0.0358725
GO:0002758 innate immune response-activating signal transduction	103	Up	0.000211092	0.00171234	1.20349e-06	6.61332e-06
GO:0060389 pathway-restricted SMAD protein phosphorylation	58	Up	0.000211552	0.00171234	3.33758e-05	0.000125466
GO:0002753 cytoplasmic pattern recognition receptor signaling pathway	59	Up	0.000212283	0.00171234	0.0001846	0.000599117
GO:0048002 antigen processing and presentation of peptide antigen	178	Up	0.000212316	0.00171234	6.87808e-09	9.91236e-08
GO:0071636 positive regulation of transforming growth factor beta production	18	Up	0.000212636	0.00171234	0.468793	0.67777
GO:1903010 regulation of bone development	21	Up	0.000212705	0.00171234	0.185072	0.323064
GO:0010676 positive regulation of cellular carbohydrate metabolic process	50	Up	0.000212978	0.00171234	0.00609225	0.0152059
GO:0043372 positive regulation of CD4-positive, alpha-beta T cell differentiation	26	Up	0.000213212	0.00171234	0.0353251	0.0764774
GO:0000054 ribosomal subunit export from nucleus	12	Up	0.00021342	0.00171234	0.500969	0.710906
GO:0033750 ribosome localization	12	Up	0.00021342	0.00171234	0.500969	0.710906
GO:1903707 negative regulation of hemopoiesis	124	Up	0.000213438	0.00171234	4.84282e-09	7.50748e-08
GO:0032387 negative regulation of intracellular transport	58	Up	0.000213599	0.00171234	9.13558e-05	0.000315199
GO:0006929 substrate-dependent cell migration	26	Up	0.000214548	0.00171791	0.0882897	0.172721
GO:0018242 protein O-linked glycosylation via serine	8	Up	0.000215731	0.00172429	0.977811	1
GO:0097050 type B pancreatic cell apoptotic process	9	Up	0.000215855	0.00172429	0.993613	1
GO:0018200 peptidyl-glutamic acid modification	27	Down	0.000216152	0.00172463	0.180293	0.315781
GO:0062033 positive regulation of mitotic sister chromatid segregation	16	Up	0.000217079	0.00172998	0.39294	0.594173
GO:1902882 regulation of response to oxidative stress	80	Up	0.000217821	0.00173213	6.33582e-09	9.26922e-08
GO:0044264 cellular polysaccharide metabolic process	95	Up	0.000217862	0.00173213	4.13105e-08	4.00173e-07
GO:0048146 positive regulation of fibroblast proliferation	46	Up	0.000218291	0.0017335	0.000174202	0.00057002
GO:1901661 quinone metabolic process	31	Up	0.000218558	0.00173359	0.0181402	0.0416898
GO:0019835 cytolysis	24	Up	0.000220135	0.00174404	0.198631	0.342487
GO:0002724 regulation of T cell cytokine production	29	Up	0.000220995	0.00174881	0.0332337	0.0723203
GO:0097756 negative regulation of blood vessel diameter	72	Up	0.000222214	0.0017564	2.81838e-07	1.90685e-06
GO:0051453 regulation of intracellular pH	81	Up	0.000222989	0.00176047	1.75014e-09	3.49977e-08
GO:0050731 positive regulation of peptidyl-tyrosine phosphorylation	153	Up	0.000223273	0.00176065	5.72655e-11	3.41103e-09
GO:0014909 smooth muscle cell migration	67	Up	0.000223675	0.00176177	1.35642e-07	1.03244e-06
GO:1905064 negative regulation of vascular smooth muscle cell differentiation	9	Up	0.000225623	0.00177504	0.984236	1
GO:0001780 neutrophil homeostasis	16	Up	0.000226027	0.00177615	0.271719	0.444577
GO:0045453 bone resorption	57	Up	0.000226832	0.00178041	0.000219716	0.000703153
GO:0006310 DNA recombination	256	Up	0.000227432	0.00178304	2.48628e-05	9.63576e-05
GO:0001937 negative regulation of endothelial cell proliferation	36	Up	0.000228573	0.00178507	0.016321	0.0378694
GO:0010663 positive regulation of striated muscle cell apoptotic process	11	Up	0.000228952	0.00178507	0.263128	0.432616
GO:0010666 positive regulation of cardiac muscle cell apoptotic process	11	Up	0.000228952	0.00178507	0.263128	0.432616
GO:0043330 response to exogenous dsRNA	30	Up	0.00022942	0.00178507	0.0784389	0.15607
GO:1904705 regulation of vascular smooth muscle cell proliferation	51	Up	0.000229629	0.00178507	5.93971e-06	2.6944e-05
GO:1990874 vascular smooth muscle cell proliferation	51	Up	0.000229629	0.00178507	5.93971e-06	2.6944e-05
GO:1902018 negative regulation of cilium assembly	11	Down	0.00022967	0.00178507	0.800725	0.964208
GO:0032908 regulation of transforming growth factor beta1 production	10	Up	0.000229803	0.00178507	0.792867	0.95645
GO:1900426 positive regulation of defense response to bacterium	7	Up	0.00023018	0.00178595	0.508678	0.718828
GO:0043555 regulation of translation in response to stress	18	Up	0.0002311	0.00178937	0.252126	0.417165
GO:0043303 mast cell degranulation	43	Up	0.000231152	0.00178937	0.00030201	0.000941985
GO:0048548 regulation of pinocytosis	11	Up	0.000231762	0.00179045	0.284528	0.461983
GO:0002479 antigen processing and presentation of exogenous peptide antigen via MHC class I, TAP-dependent	71	Up	0.000231821	0.00179045	2.06268e-05	8.16735e-05
GO:0086013 membrane repolarization during cardiac muscle cell action potential	22	Up	0.000232105	0.0017906	0.260794	0.429567
GO:0002220 innate immune response activating cell surface receptor signaling pathway	102	Up	0.00023383	0.00180185	1.47957e-06	7.90546e-06
GO:0046033 AMP metabolic process	11	Up	0.000235115	0.00180969	0.951782	1
GO:0035455 response to interferon-alpha	21	Up	0.000238039	0.00183011	0.265548	0.435958
GO:0002726 positive regulation of T cell cytokine production	19	Up	0.000240088	0.00184377	0.148249	0.266706
GO:0071281 cellular response to iron ion	10	Up	0.000240637	0.00184387	0.216121	0.366749
GO:0071425 hematopoietic stem cell proliferation	21	Up	0.000240647	0.00184387	0.272093	0.445058
GO:0000186 activation of MAPKK activity	51	Up	0.000241251	0.0018464	0.000616283	0.00182456
GO:0032682 negative regulation of chemokine production	18	Up	0.000241568	0.00184674	0.559566	0.768167
GO:0070423 nucleotide-binding oligomerization domain containing signaling pathway	34	Up	0.000242638	0.00185282	0.0364933	0.078704
GO:0071428 rRNA-containing ribonucleoprotein complex export from nucleus	13	Up	0.000245125	0.0018697	0.485896	0.695892
GO:0035872 nucleotide-binding domain, leucine rich repeat containing receptor signaling pathway	35	Up	0.000247873	0.00188691	0.034344	0.0744727
GO:0090594 inflammatory response to wounding	10	Up	0.00024794	0.00188691	0.548901	0.757302
GO:0008631 intrinsic apoptotic signaling pathway in response to oxidative stress	41	Up	0.000249152	0.00189393	0.0054612	0.0137425
GO:1903556 negative regulation of tumor necrosis factor superfamily cytokine production	58	Up	0.000249423	0.00189393	2.09282e-06	1.06919e-05
hsa04115 p53 signaling pathway	72	Up	0.000250023	0.00189529	4.96834e-06	2.31115e-05
GO:0045651 positive regulation of macrophage differentiation	13	Up	0.000250162	0.00189529	0.482419	0.691846
GO:0008340 determination of adult lifespan	14	Up	0.000253839	0.00192099	0.508464	0.718676
GO:0050861 positive regulation of B cell receptor signaling pathway	7	Up	0.000254667	0.0019251	0.992882	1
GO:0002711 positive regulation of T cell mediated immunity	41	Up	0.000255501	0.0019278	0.00195517	0.0053051
GO:0002577 regulation of antigen processing and presentation	19	Up	0.000255595	0.0019278	0.0491158	0.102588
GO:0042036 negative regulation of cytokine biosynthetic process	32	Up	0.000259122	0.00195223	0.0113173	0.0268775
GO:0002675 positive regulation of acute inflammatory response	25	Up	0.000260128	0.00195762	0.0720554	0.14456
GO:0097428 protein maturation by iron-sulfur cluster transfer	13	Up	0.000260785	0.0019584	0.388311	0.589929
GO:0097709 connective tissue replacement	9	Up	0.000260811	0.0019584	0.806369	0.969278
GO:0019400 alditol metabolic process	20	Up	0.000263804	0.00197868	0.168182	0.29761
GO:0045582 positive regulation of T cell differentiation	74	Up	0.000266329	0.0019954	8.52895e-08	7.01836e-07
GO:0071216 cellular response to biotic stimulus	198	Up	0.000267443	0.00200153	2.54025e-11	2.43703e-09
GO:0060045 positive regulation of cardiac muscle cell proliferation	27	Up	0.000268385	0.00200636	0.097551	0.187581
GO:0009119 ribonucleoside metabolic process	69	Up	0.000269715	0.00201407	5.61166e-05	0.000202505
GO:0006622 protein targeting to lysosome	20	Up	0.000270899	0.00201873	0.227937	0.383144
GO:0048304 positive regulation of isotype switching to IgG isotypes	8	Up	0.000271339	0.00201873	0.974378	1
GO:0042558 pteridine-containing compound metabolic process	34	Up	0.000271658	0.00201873	0.0314013	0.0688871
GO:0071605 monocyte chemotactic protein-1 production	14	Up	0.0002719	0.00201873	0.320154	0.506891
GO:0071637 regulation of monocyte chemotactic protein-1 production	14	Up	0.0002719	0.00201873	0.320154	0.506891
GO:0090197 positive regulation of chemokine secretion	14	Up	0.000272131	0.00201873	0.184197	0.321841
GO:0046655 folic acid metabolic process	20	Up	0.000272609	0.00202006	0.363075	0.562076
GO:1901222 regulation of NIK/NF-kappaB signaling	102	Up	0.000275078	0.00203559	1.3757e-09	2.91943e-08
GO:1901068 guanosine-containing compound metabolic process	39	Up	0.000275308	0.00203559	0.0216911	0.0491815
GO:0050900 leukocyte migration	369	Up	0.000276652	0.00203942	6.31663e-10	1.74173e-08
hsa04611 Platelet activation	114	Up	0.000276667	0.00203942	4.11894e-09	6.72462e-08
GO:0044788 modulation by host of viral process	26	Up	0.000276945	0.00203942	0.124166	0.229928
GO:0034110 regulation of homotypic cell-cell adhesion	24	Up	0.000277069	0.00203942	0.127454	0.235051
GO:0043473 pigmentation	92	Up	0.00027766	0.00203942	3.97671e-10	1.24438e-08
GO:1902993 positive regulation of amyloid precursor protein catabolic process	19	Up	0.000277747	0.00203942	0.327183	0.515485
GO:0033617 mitochondrial cytochrome c oxidase assembly	20	Up	0.000277938	0.00203942	0.305059	0.488484
GO:1904376 negative regulation of protein localization to cell periphery	22	Up	0.000279642	0.00204457	0.195401	0.337866
GO:0002223 stimulatory C-type lectin receptor signaling pathway	100	Up	0.000279653	0.00204457	3.12542e-06	1.53189e-05
GO:2000515 negative regulation of CD4-positive, alpha-beta T cell activation	25	Up	0.000279811	0.00204457	0.258451	0.426273
GO:0019755 one-carbon compound transport	9	Up	0.000279851	0.00204457	0.999998	1
GO:0044794 positive regulation by host of viral process	16	Up	0.000282826	0.00206408	0.40268	0.604692
GO:0033523 histone H2B ubiquitination	12	Up	0.000283745	0.00206855	0.616957	0.82255
GO:2000479 regulation of cAMP-dependent protein kinase activity	14	Up	0.000284367	0.00206869	0.561566	0.769591
GO:0043331 response to dsRNA	37	Up	0.000284475	0.00206869	0.0298258	0.0656997
GO:0033209 tumor necrosis factor-mediated signaling pathway	146	Up	0.000284981	0.00206869	1.22979e-08	1.49499e-07
GO:0006829 zinc ion transport	26	Up	0.000285155	0.00206869	0.187381	0.326167
GO:0051767 nitric-oxide synthase biosynthetic process	18	Up	0.000285601	0.00206869	0.351544	0.546729
GO:0051769 regulation of nitric-oxide synthase biosynthetic process	18	Up	0.000285601	0.00206869	0.351544	0.546729
hsa04216 Ferroptosis	40	Up	0.000286934	0.00207502	0.00113749	0.00321149
GO:0045785 positive regulation of cell adhesion	366	Up	0.000287382	0.00207502	6.33919e-10	1.74173e-08
GO:0097529 myeloid leukocyte migration	164	Up	0.000287396	0.00207502	1.00315e-09	2.35426e-08
GO:0031100 animal organ regeneration	65	Up	0.000288714	0.00208232	1.56152e-06	8.3105e-06
GO:0006766 vitamin metabolic process	127	Up	0.000292745	0.00210823	1.22498e-09	2.67085e-08
GO:0045920 negative regulation of exocytosis	32	Up	0.000293161	0.00210823	0.00290658	0.00768005
GO:0045824 negative regulation of innate immune response	50	Up	0.00029336	0.00210823	8.44294e-06	3.67929e-05
GO:0050704 regulation of interleukin-1 secretion	43	Up	0.000293554	0.00210823	0.000208382	0.000670372
GO:0045913 positive regulation of carbohydrate metabolic process	70	Up	0.000294023	0.00210935	0.000177714	0.000579434
GO:0010998 regulation of translational initiation by eIF2 alpha phosphorylation	10	Up	0.000294528	0.00211073	0.44006	0.645806
GO:0045911 positive regulation of DNA recombination	35	Up	0.000295217	0.00211343	0.0839477	0.165568
GO:0006012 galactose metabolic process	13	Up	0.000296028	0.00211699	0.472882	0.682077
GO:0045637 regulation of myeloid cell differentiation	204	Up	0.00029708	0.00212086	1.74836e-09	3.49977e-08
GO:0006744 ubiquinone biosynthetic process	17	Up	0.00029751	0.00212086	0.513742	0.723564
GO:1901663 quinone biosynthetic process	17	Up	0.00029751	0.00212086	0.513742	0.723564
GO:0006004 fucose metabolic process	14	Up	0.000299458	0.0021325	0.27706	0.452113
GO:2000241 regulation of reproductive process	122	Up	0.000302047	0.00214711	1.4543e-07	1.09705e-06
GO:0055021 regulation of cardiac muscle tissue growth	59	Up	0.000302146	0.00214711	4.95586e-05	0.000180478
GO:0009263 deoxyribonucleotide biosynthetic process	14	Up	0.000302628	0.00214729	0.653083	0.85248
GO:0035747 natural killer cell chemotaxis	10	Up	0.000302807	0.00214729	0.782514	0.948702
GO:1903201 regulation of oxidative stress-induced cell death	60	Up	0.000303141	0.00214741	1.24482e-06	6.80722e-06
GO:2000644 regulation of receptor catabolic process	10	Up	0.000303497	0.00214768	0.510672	0.720591
GO:0035094 response to nicotine	38	Up	0.000304586	0.00215157	0.0112586	0.0267505
GO:0048246 macrophage chemotaxis	31	Up	0.000304684	0.00215157	0.0110568	0.0263051
GO:0051290 protein heterotetramerization	28	Up	0.000306217	0.00216014	0.130272	0.239399
GO:0046631 alpha-beta T cell activation	124	Up	0.000306959	0.00216199	6.56056e-10	1.77991e-08
hsa03008 Ribosome biogenesis in eukaryotes	79	Up	0.000307342	0.00216199	1.04476e-06	5.88462e-06
GO:0090023 positive regulation of neutrophil chemotaxis	23	Up	0.000307439	0.00216199	0.126046	0.232835
GO:0006760 folic acid-containing compound metabolic process	28	Up	0.000308004	0.00216371	0.0535502	0.110585
GO:0032736 positive regulation of interleukin-13 production	13	Up	0.000308814	0.00216525	0.540126	0.749862
GO:0018158 protein oxidation	14	Up	0.000308864	0.00216525	0.425564	0.630235
GO:1903509 liposaccharide metabolic process	105	Up	0.000309347	0.00216639	2.81982e-09	4.97628e-08
GO:1901658 glycosyl compound catabolic process	38	Up	0.000311555	0.00217959	0.00993442	0.0238786
GO:0044320 cellular response to leptin stimulus	15	Up	0.000312746	0.00218566	0.748757	0.926127
GO:0034374 low-density lipoprotein particle remodeling	11	Up	0.000316684	0.00220738	0.395678	0.597227
GO:0050680 negative regulation of epithelial cell proliferation	118	Up	0.000316718	0.00220738	2.63961e-08	2.79204e-07
GO:0046642 negative regulation of alpha-beta T cell proliferation	8	Up	0.000316834	0.00220738	0.844589	0.995046
GO:0000154 rRNA modification	35	Up	0.000319183	0.00222146	0.0381461	0.0817987
GO:0039694 viral RNA genome replication	31	Up	0.000320137	0.00222581	0.0367349	0.0791492
GO:0043171 peptide catabolic process	24	Up	0.000322391	0.00223918	0.0371889	0.0799745
GO:0014041 regulation of neuron maturation	10	Up	0.000324594	0.00225216	0.816173	0.977742
GO:0051090 regulation of DNA-binding transcription factor activity	389	Up	0.000325373	0.00225525	6.55487e-09	9.54835e-08
GO:0002363 alpha-beta T cell lineage commitment	17	Up	0.00032617	0.00225846	0.294702	0.475347
GO:0010919 regulation of inositol phosphate biosynthetic process	13	Up	0.000329762	0.00228099	0.850473	0.998323
GO:0045019 negative regulation of nitric oxide biosynthetic process	15	Up	0.000331182	0.00228614	0.474763	0.683623
GO:1904406 negative regulation of nitric oxide metabolic process	15	Up	0.000331182	0.00228614	0.474763	0.683623
GO:0042987 amyloid precursor protein catabolic process	42	Up	0.000334848	0.00230909	0.00104286	0.0029604
GO:0061082 myeloid leukocyte cytokine production	27	Up	0.000335929	0.00231418	0.0189977	0.0435124
GO:0045922 negative regulation of fatty acid metabolic process	22	Up	0.00033653	0.00231596	0.0457169	0.0962319
GO:0007260 tyrosine phosphorylation of STAT protein	57	Up	0.000337759	0.00232205	5.16002e-05	0.000187207
GO:0071624 positive regulation of granulocyte chemotaxis	24	Up	0.000339833	0.00233394	0.117116	0.219215
GO:0038061 NIK/NF-kappaB signaling	162	Up	0.000341844	0.00234536	1.16824e-07	9.1496e-07
GO:0051091 positive regulation of DNA-binding transcription factor activity	243	Up	0.000343592	0.00235496	1.71424e-10	6.73636e-09
GO:1903203 regulation of oxidative stress-induced neuron death	26	Up	0.000345352	0.00236463	0.0236116	0.0530908
GO:1902004 positive regulation of amyloid-beta formation	15	Up	0.000346212	0.00236811	0.5864	0.79333
GO:0051052 regulation of DNA metabolic process	314	Up	0.000346561	0.00236811	7.59266e-06	3.34979e-05
GO:0003198 epithelial to mesenchymal transition involved in endocardial cushion formation	16	Up	0.000350596	0.00239031	0.556125	0.765015
GO:1902644 tertiary alcohol metabolic process	16	Up	0.000350731	0.00239031	0.552089	0.760613
GO:0032211 negative regulation of telomere maintenance via telomerase	19	Up	0.000350899	0.00239031	0.680728	0.876722
GO:0015918 sterol transport	88	Up	0.000351225	0.00239031	3.1688e-13	2.06981e-10
GO:0140115 export across plasma membrane	38	Up	0.000351997	0.00239316	0.00601505	0.0150187
GO:0031050 dsRNA processing	48	Up	0.000353006	0.0023952	0.00155278	0.00428203
GO:0070918 production of small RNA involved in gene silencing by RNA	48	Up	0.000353006	0.0023952	0.00155278	0.00428203
GO:1904996 positive regulation of leukocyte adhesion to vascular endothelial cell	13	Up	0.000353854	0.00239625	0.419862	0.624526
GO:0034122 negative regulation of toll-like receptor signaling pathway	36	Up	0.000353871	0.00239625	0.00154176	0.0042551
GO:0002674 negative regulation of acute inflammatory response	10	Up	0.000354923	0.00240097	0.321485	0.508403
GO:0046638 positive regulation of alpha-beta T cell differentiation	42	Up	0.000355685	0.00240372	0.0015279	0.00422374
GO:0032462 regulation of protein homooligomerization	19	Up	0.00035669	0.0024081	0.188891	0.328035
GO:0043370 regulation of CD4-positive, alpha-beta T cell differentiation	42	Up	0.000358601	0.00241722	0.00351386	0.00916994
GO:0000082 G1/S transition of mitotic cell cycle	239	Up	0.000359072	0.00241722	1.86904e-07	1.354e-06
GO:0006885 regulation of pH	94	Up	0.000359113	0.00241722	3.69915e-09	6.20886e-08
GO:0071548 response to dexamethasone	35	Up	0.000360318	0.00242291	0.0126461	0.0297821
GO:1902883 negative regulation of response to oxidative stress	44	Up	0.00036109	0.00242569	0.000305146	0.000949577
hsa00512 Mucin type O-glycan biosynthesis	30	Up	0.000361458	0.00242575	0.247306	0.410619
GO:0001711 endodermal cell fate commitment	13	Up	0.000362212	0.0024284	0.961652	1
GO:2000403 positive regulation of lymphocyte migration	31	Up	0.000363279	0.00243106	0.00359671	0.00934641
GO:0002478 antigen processing and presentation of exogenous peptide antigen	165	Up	0.000363327	0.00243106	1.76933e-08	2.02351e-07
GO:0051693 actin filament capping	33	Up	0.00036454	0.00243676	0.0234843	0.0528397
GO:0050931 pigment cell differentiation	34	Up	0.000365215	0.00243886	0.00125931	0.00352304
GO:0050728 negative regulation of inflammatory response	124	Up	0.000367036	0.0024486	9.69886e-12	1.52453e-09
GO:0048245 eosinophil chemotaxis	10	Up	0.000368936	0.0024586	0.6235	0.828106
GO:1903299 regulation of hexokinase activity	10	Up	0.000369263	0.0024586	0.928627	1
GO:1904951 positive regulation of establishment of protein localization	408	Up	0.000370162	0.00246216	1.58388e-09	3.27384e-08
GO:0031398 positive regulation of protein ubiquitination	109	Up	0.000371147	0.00246443	1.35205e-05	5.56548e-05
GO:0002719 negative regulation of cytokine production involved in immune response	22	Up	0.000371232	0.00246443	0.165414	0.293601
GO:0055026 negative regulation of cardiac muscle tissue development	33	Up	0.000374988	0.00248692	0.0514988	0.106773
GO:0030501 positive regulation of bone mineralization	37	Up	0.000376538	0.00249274	0.00848555	0.0206904
GO:0019884 antigen processing and presentation of exogenous antigen	168	Up	0.00037721	0.00249274	2.04728e-08	2.27967e-07
GO:0007292 female gamete generation	117	Up	0.000377316	0.00249274	2.74888e-07	1.86731e-06
GO:0002385 mucosal immune response	13	Up	0.000377341	0.00249274	0.824667	0.98167
GO:0097284 hepatocyte apoptotic process	12	Up	0.000378705	0.00249931	0.42822	0.632365
GO:1905063 regulation of vascular smooth muscle cell differentiation	17	Up	0.000383606	0.00252591	0.865005	1
GO:0007162 negative regulation of cell adhesion	248	Up	0.000383607	0.00252591	9.59012e-12	1.52453e-09
GO:1905245 regulation of aspartic-type peptidase activity	10	Up	0.000383858	0.00252591	0.67474	0.871981
GO:1904037 positive regulation of epithelial cell apoptotic process	30	Up	0.000384338	0.00252661	0.0199467	0.0454858
GO:0061900 glial cell activation	49	Up	0.000387921	0.00254628	6.80507e-06	3.04606e-05
GO:0060768 regulation of epithelial cell proliferation involved in prostate gland development	10	Up	0.00038831	0.00254628	0.938888	1
GO:0002448 mast cell mediated immunity	45	Up	0.00038846	0.00254628	0.000195862	0.000632503
hsa00514 Other types of O-glycan biosynthesis	46	Up	0.000391222	0.0025619	0.00304759	0.00802441
GO:0002526 acute inflammatory response	85	Up	0.000392853	0.00256787	2.57114e-09	4.6219e-08
GO:0030521 androgen receptor signaling pathway	54	Up	0.000392894	0.00256787	0.000557588	0.00166464
GO:0001844 protein insertion into mitochondrial membrane involved in apoptotic signaling pathway	30	Up	0.000393436	0.00256844	0.0330149	0.0718904
GO:0110096 cellular response to aldehyde	10	Up	0.000393909	0.00256844	0.615687	0.821767
GO:0030838 positive regulation of actin filament polymerization	91	Up	0.000394486	0.00256844	2.22862e-08	2.43777e-07
GO:0002369 T cell cytokine production	36	Up	0.000394502	0.00256844	0.00912353	0.0221186
GO:0001522 pseudouridine synthesis	17	Up	0.000396596	0.00257959	0.422732	0.627553
GO:0045717 negative regulation of fatty acid biosynthetic process	14	Up	0.000398991	0.00258684	0.199711	0.344086
GO:0042136 neurotransmitter biosynthetic process	90	Up	0.00039908	0.00258684	1.70561e-07	1.2558e-06
GO:0030641 regulation of cellular pH	87	Up	0.000399083	0.00258684	1.64565e-09	3.36041e-08
hsa00604 Glycosphingolipid biosynthesis - ganglio series	15	Up	0.000399241	0.00258684	0.448634	0.655287
GO:0044843 cell cycle G1/S phase transition	254	Up	0.000399967	0.00258906	2.33702e-07	1.6335e-06
GO:0046546 development of primary male sexual characteristics	115	Up	0.000401374	0.00259568	1.89289e-09	3.65545e-08
GO:0051897 positive regulation of protein kinase B signaling	149	Up	0.000402305	0.00259921	2.55998e-11	2.43703e-09
GO:0035435 phosphate ion transmembrane transport	12	Up	0.000403833	0.0026066	0.21912	0.370907
hsa04064 NF-kappa B signaling pathway	97	Up	0.000405027	0.00261181	2.39343e-09	4.38032e-08
GO:0051770 positive regulation of nitric-oxide synthase biosynthetic process	14	Up	0.000405888	0.00261486	0.589246	0.795588
GO:0018195 peptidyl-arginine modification	21	Up	0.00040807	0.00262642	0.541445	0.749924
GO:0033081 regulation of T cell differentiation in thymus	21	Up	0.000409684	0.0026343	0.692564	0.88425
GO:0003272 endocardial cushion formation	22	Up	0.000411854	0.00264193	0.337803	0.529502
GO:0072641 type I interferon secretion	10	Up	0.000411917	0.00264193	0.653202	0.85248
GO:0016445 somatic diversification of immunoglobulins	58	Up	0.000412044	0.00264193	0.000181628	0.000591341
GO:0042509 regulation of tyrosine phosphorylation of STAT protein	55	Up	0.000413956	0.00265167	7.10625e-05	0.000250554
GO:0071888 macrophage apoptotic process	11	Up	0.000414797	0.00265455	0.54018	0.749862
GO:0000722 telomere maintenance via recombination	13	Up	0.00041668	0.00266407	0.753325	0.93005
GO:0007595 lactation	42	Up	0.000419107	0.00267478	0.0106398	0.0253846
GO:0006664 glycolipid metabolic process	104	Up	0.000419199	0.00267478	4.19636e-09	6.82224e-08
GO:0035563 positive regulation of chromatin binding	13	Up	0.000419873	0.00267478	0.615605	0.821767
hsa05418 Fluid shear stress and atherosclerosis	128	Up	0.000420355	0.00267478	1.15644e-07	9.08883e-07
GO:0050857 positive regulation of antigen receptor-mediated signaling pathway	21	Up	0.000420434	0.00267478	0.2886	0.466998
GO:0030311 poly-N-acetyllactosamine biosynthetic process	8	Up	0.00042073	0.00267478	0.999884	1
GO:1901136 carbohydrate derivative catabolic process	172	Up	0.000422968	0.00268648	1.01478e-08	1.30646e-07
GO:0030100 regulation of endocytosis	190	Up	0.000426489	0.0027062	1.07351e-10	5.08923e-09
GO:0019081 viral translation	14	Up	0.000426874	0.0027062	0.379572	0.581225
GO:0090343 positive regulation of cell aging	13	Up	0.000427933	0.00271038	0.677363	0.873553
GO:0044003 modulation by symbiont of host process	35	Up	0.000429422	0.00271576	0.00386593	0.00998465
GO:2000109 regulation of macrophage apoptotic process	9	Up	0.000429586	0.00271576	0.758598	0.93264
GO:0035723 interleukin-15-mediated signaling pathway	13	Up	0.000433002	0.00273184	0.404034	0.605917
GO:0071350 cellular response to interleukin-15	13	Up	0.000433002	0.00273184	0.404034	0.605917
GO:1904753 negative regulation of vascular associated smooth muscle cell migration	5	Up	0.000433343	0.00273184	0.995169	1
GO:0042531 positive regulation of tyrosine phosphorylation of STAT protein	45	Up	0.000433796	0.00273215	0.000462813	0.00140339
GO:0009266 response to temperature stimulus	226	Up	0.000435517	0.00274043	1.74735e-06	9.14114e-06
GO:0051222 positive regulation of protein transport	392	Up	0.000436311	0.00274205	1.70767e-09	3.45573e-08
GO:0060393 regulation of pathway-restricted SMAD protein phosphorylation	55	Up	0.00043678	0.00274205	0.000113232	0.000382193
GO:0009310 amine catabolic process	20	Up	0.000436992	0.00274205	0.426319	0.630938
GO:0070374 positive regulation of ERK1 and ERK2 cascade	169	Up	0.000437411	0.00274214	8.5074e-12	1.46946e-09
GO:0051988 regulation of attachment of spindle microtubules to kinetochore	11	Up	0.000437967	0.00274308	0.78783	0.952583
hsa01524 Platinum drug resistance	68	Up	0.000438809	0.00274392	3.51389e-06	1.69767e-05
GO:0090073 positive regulation of protein homodimerization activity	11	Up	0.000438913	0.00274392	0.452963	0.660107
GO:0014911 positive regulation of smooth muscle cell migration	38	Up	0.000440599	0.00275191	0.00203709	0.00551188
GO:0043489 RNA stabilization	41	Up	0.000441395	0.00275385	0.0199415	0.0454858
GO:0015949 nucleobase-containing small molecule interconversion	29	Up	0.000441724	0.00275385	0.249046	0.412574
GO:0007035 vacuolar acidification	21	Up	0.000442175	0.00275408	0.101306	0.194083
GO:0043508 negative regulation of JUN kinase activity	12	Up	0.000442577	0.00275408	0.387881	0.589541
GO:1900407 regulation of cellular response to oxidative stress	72	Up	0.000443247	0.00275572	5.35237e-08	4.84942e-07
GO:0001541 ovarian follicle development	52	Up	0.0004464	0.00277277	0.00231283	0.00622311
GO:0030595 leukocyte chemotaxis	177	Up	0.0004485	0.0027776	5.34666e-10	1.53127e-08
hsa04514 Cell adhesion molecules (CAMs)	133	Up	0.000448607	0.0027776	5.943e-13	3.0899e-10
GO:0006801 superoxide metabolic process	65	Up	0.000448797	0.0027776	2.24888e-08	2.45329e-07
GO:0046637 regulation of alpha-beta T cell differentiation	57	Up	0.000448823	0.0027776	0.000126865	0.000425336
GO:0010874 regulation of cholesterol efflux	24	Up	0.000449272	0.00277784	0.0184943	0.0424315
GO:0043123 positive regulation of I-kappaB kinase/NF-kappaB signaling	172	Up	0.00045134	0.00278808	5.39126e-08	4.8716e-07
GO:0019722 calcium-mediated signaling	193	Up	0.000455673	0.00281227	6.43181e-09	9.38934e-08
GO:0048070 regulation of developmental pigmentation	13	Up	0.000458601	0.0028276	0.308819	0.49357
GO:0009167 purine ribonucleoside monophosphate metabolic process	33	Up	0.000459282	0.0028276	0.116434	0.218302
GO:0030449 regulation of complement activation	49	Up	0.000459412	0.0028276	0.000720493	0.00210268
GO:0046545 development of primary female sexual characteristics	88	Up	0.00046108	0.00283528	8.83543e-07	5.1129e-06
GO:0009126 purine nucleoside monophosphate metabolic process	34	Up	0.000462087	0.00283549	0.112945	0.212883
GO:1900408 negative regulation of cellular response to oxidative stress	42	Up	0.000462372	0.00283549	0.000607363	0.00180051
GO:1903202 negative regulation of oxidative stress-induced cell death	42	Up	0.000462372	0.00283549	0.000607363	0.00180051
GO:0046128 purine ribonucleoside metabolic process	59	Up	0.000463169	0.0028378	0.00142457	0.00394941
GO:0071622 regulation of granulocyte chemotaxis	40	Up	0.000469155	0.00287188	0.00159725	0.00439748
hsa05166 HTLV-I infection	204	Up	0.000470676	0.00287858	1.03004e-07	8.20994e-07
GO:0043501 skeletal muscle adaptation	22	Up	0.000472096	0.00288465	0.22387	0.377247
GO:0051709 regulation of killing of cells of other organism	13	Up	0.000476059	0.0029048	0.588818	0.795328
GO:0060397 growth hormone receptor signaling pathway via JAK-STAT	10	Up	0.000476391	0.0029048	0.684158	0.87913
GO:0072677 eosinophil migration	14	Up	0.000477172	0.0029048	0.397715	0.599426
GO:1902101 positive regulation of metaphase/anaphase transition of cell cycle	10	Up	0.000477467	0.0029048	0.766212	0.938363
GO:0007204 positive regulation of cytosolic calcium ion concentration	275	Up	0.000477543	0.0029048	2.2749e-09	4.20111e-08
GO:1903076 regulation of protein localization to plasma membrane	87	Up	0.000479536	0.00291257	7.47562e-08	6.32885e-07
GO:0035561 regulation of chromatin binding	23	Up	0.000479681	0.00291257	0.186706	0.325244
GO:0070672 response to interleukin-15	14	Up	0.000482453	0.00292677	0.394586	0.595846
GO:0070231 T cell apoptotic process	41	Up	0.000484353	0.00293565	0.00132833	0.00369624
GO:0018196 peptidyl-asparagine modification	34	Up	0.00048498	0.00293682	0.0177267	0.0408368
GO:0014812 muscle cell migration	80	Up	0.000488072	0.00294862	5.94171e-09	8.86534e-08
GO:0032873 negative regulation of stress-activated MAPK cascade	42	Up	0.000488478	0.00294862	0.000843724	0.00243707
GO:0070303 negative regulation of stress-activated protein kinase signaling cascade	42	Up	0.000488478	0.00294862	0.000843724	0.00243707
GO:0006487 protein N-linked glycosylation	77	Up	0.000488673	0.00294862	4.54183e-07	2.86631e-06
GO:0002418 immune response to tumor cell	15	Up	0.000489456	0.00295071	0.295918	0.476566
GO:2000278 regulation of DNA biosynthetic process	101	Up	0.000491073	0.00295782	3.60727e-06	1.73534e-05
GO:0006400 tRNA modification	83	Up	0.000497109	0.00299151	0.000119334	0.000401482
hsa04622 RIG-I-like receptor signaling pathway	53	Up	0.0004983	0.00299601	0.0102571	0.0245669
GO:0042092 type 2 immune response	31	Up	0.000499525	0.0030007	0.0298921	0.0658112
GO:2000008 regulation of protein localization to cell surface	38	Up	0.0005015	0.00300989	0.012116	0.0286235
GO:0009308 amine metabolic process	126	Up	0.000506851	0.00303324	6.79339e-07	4.04889e-06
GO:0045649 regulation of macrophage differentiation	19	Up	0.000506986	0.00303324	0.134814	0.246724
GO:0006656 phosphatidylcholine biosynthetic process	36	Up	0.000507145	0.00303324	0.00197101	0.00534379
GO:0010951 negative regulation of endopeptidase activity	175	Up	0.000507185	0.00303324	9.81057e-09	1.27891e-07
GO:0051054 positive regulation of DNA metabolic process	180	Up	0.000508158	0.00303451	5.43755e-06	2.5087e-05
GO:0009123 nucleoside monophosphate metabolic process	67	Up	0.000508297	0.00303451	8.07914e-05	0.000282206
GO:0009116 nucleoside metabolic process	100	Up	0.000509926	0.00304155	1.58058e-06	8.38549e-06
GO:0060263 regulation of respiratory burst	14	Up	0.000512362	0.00305339	0.221685	0.374873
GO:1990403 embryonic brain development	13	Up	0.000513855	0.00305959	0.94648	1
GO:0032459 regulation of protein oligomerization	38	Up	0.000514419	0.00306025	0.00533734	0.0134717
GO:0010878 cholesterol storage	17	Up	0.000516174	0.00306178	0.0178108	0.0410165
hsa05167 Kaposi's sarcoma-associated herpesvirus infection	163	Up	0.000516292	0.00306178	7.99748e-08	6.63794e-07
GO:0002468 dendritic cell antigen processing and presentation	11	Up	0.000516485	0.00306178	0.315227	0.501204
GO:0031952 regulation of protein autophosphorylation	45	Up	0.000516488	0.00306178	0.000533619	0.00160086
GO:0048599 oocyte development	42	Up	0.000518261	0.0030696	0.00917232	0.0222048
GO:0050708 regulation of protein secretion	400	Up	0.000522288	0.00308902	5.69237e-11	3.41103e-09
GO:0008037 cell recognition	127	Up	0.00052299	0.00308902	1.94393e-11	2.18456e-09
GO:0090331 negative regulation of platelet aggregation	12	Up	0.000523169	0.00308902	0.934387	1
GO:0055091 phospholipid homeostasis	10	Up	0.00052342	0.00308902	0.484755	0.694901
GO:0002183 cytoplasmic translational initiation	33	Up	0.000523827	0.00308902	0.0403362	0.0860039
GO:1901797 negative regulation of signal transduction by p53 class mediator	29	Up	0.000524771	0.00309189	0.076565	0.152746
GO:0006491 N-glycan processing	15	Up	0.000525563	0.00309343	0.188033	0.32705
GO:0045071 negative regulation of viral genome replication	51	Up	0.000525947	0.00309343	0.000271995	0.000856671
GO:0045070 positive regulation of viral genome replication	34	Up	0.000528227	0.00310414	0.0780364	0.155314
GO:1903799 negative regulation of production of miRNAs involved in gene silencing by miRNA	9	Up	0.000529909	0.00311132	0.828173	0.983351
GO:0032088 negative regulation of NF-kappaB transcription factor activity	77	Up	0.000532468	0.00312363	2.20217e-06	1.11494e-05
GO:1901659 glycosyl compound biosynthetic process	42	Up	0.000534675	0.00313079	0.09067	0.176557
GO:1903523 negative regulation of blood circulation	30	Up	0.000534687	0.00313079	0.0208737	0.0474715
GO:0002791 regulation of peptide secretion	422	Up	0.000535079	0.00313079	7.47241e-11	3.97685e-09
GO:1902176 negative regulation of oxidative stress-induced intrinsic apoptotic signaling pathway	17	Up	0.000537744	0.00314366	0.370437	0.570988
GO:0046606 negative regulation of centrosome cycle	13	Up	0.00054055	0.00315687	0.818784	0.978642
GO:0007263 nitric oxide mediated signal transduction	25	Up	0.000540937	0.00315687	0.268284	0.439596
GO:0018279 protein N-linked glycosylation via asparagine	33	Up	0.000542187	0.00315995	0.020523	0.0467053
GO:0051972 regulation of telomerase activity	45	Up	0.000542401	0.00315995	0.0308741	0.0678848
GO:0071219 cellular response to molecule of bacterial origin	174	Up	0.000549408	0.00319802	6.6532e-11	3.71644e-09
GO:1902992 negative regulation of amyloid precursor protein catabolic process	15	Up	0.000555799	0.00323244	0.481253	0.690466
GO:0010212 response to ionizing radiation	141	Up	0.000558108	0.00324064	4.71525e-06	2.21322e-05
hsa00380 Tryptophan metabolism	38	Up	0.000558168	0.00324064	0.00751704	0.0185497
GO:0031348 negative regulation of defense response	187	Up	0.000563221	0.00326458	1.01624e-11	1.55255e-09
GO:0009143 nucleoside triphosphate catabolic process	12	Up	0.000563259	0.00326458	0.626295	0.830025
GO:0009157 deoxyribonucleoside monophosphate biosynthetic process	9	Up	0.000564772	0.00326834	0.795559	0.959184
GO:0007249 I-kappaB kinase/NF-kappaB signaling	248	Up	0.000564874	0.00326834	4.25153e-08	4.09912e-07
GO:0060249 anatomical structure homeostasis	386	Up	0.000567062	0.00327763	1.85875e-08	2.10441e-07
GO:0031572 G2 DNA damage checkpoint	30	Up	0.00056745	0.00327763	0.044394	0.0936222
GO:0051673 membrane disruption in other organism	4	Up	0.000569587	0.00328451	1	1
GO:0031334 positive regulation of protein-containing complex assembly	229	Up	0.000569613	0.00328451	9.82028e-09	1.27891e-07
GO:0043902 positive regulation of multi-organism process	30	Up	0.000570551	0.00328712	0.0389023	0.0831301
GO:0009415 response to water	13	Up	0.000571512	0.00328984	0.458595	0.666591
GO:0035821 modulation of process of other organism	94	Up	0.000572292	0.00329095	1.18908e-07	9.28057e-07
GO:2000116 regulation of cysteine-type endopeptidase activity	220	Up	0.000572678	0.00329095	2.7596e-10	9.42026e-09
GO:0036296 response to increased oxygen levels	25	Up	0.000573897	0.00329399	0.0839893	0.165602
GO:0046849 bone remodeling	82	Up	0.000574181	0.00329399	5.56821e-07	3.41831e-06
GO:0032720 negative regulation of tumor necrosis factor production	56	Up	0.000579224	0.00331886	8.64003e-06	3.75308e-05
GO:1903901 negative regulation of viral life cycle	71	Up	0.0005795	0.00331886	6.3867e-07	3.84719e-06
GO:0008584 male gonad development	114	Up	0.000580697	0.00331916	3.9913e-09	6.57981e-08
GO:0022412 cellular process involved in reproduction in multicellular organism	273	Up	0.000581921	0.00331916	1.23723e-06	6.78768e-06
GO:0051817 modulation of process of other organism involved in symbiotic interaction	89	Up	0.000582188	0.00331916	1.30073e-07	9.97916e-07
GO:1900087 positive regulation of G1/S transition of mitotic cell cycle	37	Up	0.000582251	0.00331916	0.0699137	0.140806
GO:0043011 myeloid dendritic cell differentiation	14	Up	0.000582443	0.00331916	0.652736	0.8522
GO:0010762 regulation of fibroblast migration	29	Up	0.000582499	0.00331916	0.0512685	0.106361
hsa04623 Cytosolic DNA-sensing pathway	46	Up	0.000585863	0.00333552	0.000613335	0.00181662
GO:0030261 chromosome condensation	29	Up	0.000587238	0.00334053	0.11828	0.220921
GO:0051983 regulation of chromosome segregation	96	Up	0.000592495	0.00336695	4.87741e-06	2.27512e-05
GO:0042278 purine nucleoside metabolic process	62	Up	0.000592879	0.00336695	0.000980918	0.00280102
GO:0036475 neuron death in response to oxidative stress	27	Up	0.000596461	0.00338341	0.0215044	0.048791
GO:0060307 regulation of ventricular cardiac muscle cell membrane repolarization	22	Up	0.000596786	0.00338341	0.414321	0.61778
GO:0072610 interleukin-12 secretion	10	Up	0.000597279	0.00338341	0.632798	0.834553
GO:0006379 mRNA cleavage	21	Up	0.000601113	0.00340228	0.628923	0.832204
GO:0052548 regulation of endopeptidase activity	334	Up	0.000603392	0.00341091	1.03247e-09	2.39997e-08
GO:0044262 cellular carbohydrate metabolic process	253	Up	0.000603648	0.00341091	4.40554e-08	4.19987e-07
GO:0034105 positive regulation of tissue remodeling	26	Up	0.000607449	0.00342952	0.0737267	0.147606
GO:0010755 regulation of plasminogen activation	14	Up	0.000611758	0.00345097	0.464904	0.674247
GO:0009451 RNA modification	153	Up	0.000615657	0.00347007	1.36325e-05	5.60817e-05
GO:0071233 cellular response to leucine	9	Up	0.000616608	0.00347253	0.78955	0.953688
GO:1903204 negative regulation of oxidative stress-induced neuron death	20	Up	0.000618687	0.00348134	0.20602	0.352976
hsa00513 Various types of N-glycan biosynthesis	38	Up	0.000620685	0.00348967	0.00124423	0.00348231
hsa03018 RNA degradation	78	Up	0.000626184	0.00351767	0.000335501	0.00103688
GO:0009226 nucleotide-sugar biosynthetic process	22	Up	0.000628887	0.00352991	0.278513	0.454045
GO:1903900 regulation of viral life cycle	131	Up	0.000629441	0.00353009	4.8967e-08	4.54627e-07
GO:0086011 membrane repolarization during action potential	25	Up	0.000634655	0.00355638	0.223533	0.376928
GO:0009620 response to fungus	29	Up	0.000637311	0.00356682	0.0165974	0.0384711
GO:0048536 spleen development	26	Up	0.000637573	0.00356682	0.0475215	0.0995345
GO:0008033 tRNA processing	124	Up	0.000638743	0.00357041	9.54283e-05	0.000328411
GO:0002690 positive regulation of leukocyte chemotaxis	77	Up	0.00064011	0.00357498	9.44765e-10	2.25976e-08
GO:1902902 negative regulation of autophagosome assembly	13	Up	0.000640619	0.00357498	0.434462	0.638932
hsa00591 Linoleic acid metabolism	16	Down	0.000642535	0.00358079	0.370094	0.570589
GO:0002262 myeloid cell homeostasis	136	Up	0.000642719	0.00358079	6.758e-10	1.81981e-08
GO:0016999 antibiotic metabolic process	100	Up	0.000644446	0.00358659	1.68278e-10	6.69053e-09
GO:0002200 somatic diversification of immune receptors	69	Up	0.000644822	0.00358659	5.92019e-06	2.69113e-05
GO:1903531 negative regulation of secretion by cell	178	Up	0.000649231	0.00360814	1.31885e-10	5.57133e-09
GO:0071359 cellular response to dsRNA	20	Up	0.000650899	0.00361444	0.194232	0.336331
GO:0002830 positive regulation of type 2 immune response	15	Up	0.000651691	0.00361587	0.258192	0.42595
hsa00510 N-Glycan biosynthesis	49	Up	0.000653027	0.00362031	0.000212049	0.000681522
GO:0034249 negative regulation of cellular amide metabolic process	153	Up	0.00065417	0.00362367	9.47605e-07	5.41866e-06
GO:1990845 adaptive thermogenesis	142	Up	0.000657677	0.00364011	3.46915e-09	5.87669e-08
GO:1905952 regulation of lipid localization	120	Up	0.000662081	0.00366149	2.22691e-10	8.00621e-09
GO:0051702 interaction with symbiont	67	Up	0.000662855	0.00366277	2.34247e-05	9.18372e-05
GO:0097366 response to bronchodilator	46	Up	0.00066619	0.00367819	0.0086112	0.020959
GO:0006691 leukotriene metabolic process	23	Up	0.000671799	0.00370344	0.0175636	0.0404746
GO:0060767 epithelial cell proliferation involved in prostate gland development	11	Up	0.000671858	0.00370344	0.921517	1
GO:0070169 positive regulation of biomineral tissue development	43	Up	0.000674999	0.0037147	0.00121952	0.00341738
GO:0110151 positive regulation of biomineralization	43	Up	0.000674999	0.0037147	0.00121952	0.00341738
GO:0050730 regulation of peptidyl-tyrosine phosphorylation	211	Up	0.000675855	0.00371638	1.15096e-10	5.22105e-09
GO:0031396 regulation of protein ubiquitination	193	Up	0.00067644	0.00371657	2.30688e-06	1.16387e-05
GO:0034447 very-low-density lipoprotein particle clearance	7	Up	0.000677598	0.00371991	0.526607	0.737228
GO:0043558 regulation of translational initiation in response to stress	14	Up	0.000680251	0.00373144	0.3893	0.591166
GO:0030833 regulation of actin filament polymerization	148	Up	0.000682035	0.00373602	2.17907e-08	2.39876e-07
GO:0060749 mammary gland alveolus development	16	Up	0.000682745	0.00373602	0.822186	0.980067
GO:0061377 mammary gland lobule development	16	Up	0.000682745	0.00373602	0.822186	0.980067
GO:0090317 negative regulation of intracellular protein transport	40	Up	0.000685549	0.00374833	0.0315459	0.0691594
GO:0032368 regulation of lipid transport	93	Up	0.000689349	0.00376606	4.49864e-11	3.02775e-09
GO:0010499 proteasomal ubiquitin-independent protein catabolic process	21	Up	0.000693559	0.00377666	0.206144	0.353098
[truncated: 5,521 more rows]

## Sheet: SupplementalTable1.4
ExternalSubjectId		Sex	Ethnicity	Subject.Group	Family.History.of.ALS.FTD.	MND.with.FTD.	MND.with.Dementia.	Site.of.Motor.Onset	Site.of.Motor.Onset.Detail	Age.at.Symptom.Onset	Age.at.Death	RIN	Disease.Duration.in.Months	Post.Mortem.Interval.in.Hours	Reported.Genomic.Mutations..from.sites...NOT.in.any.way.associated.with.WGS.data.from.NYGC.	C9orf72.Repeat.Expansion..Data.from.CUMC.	ATXN2.Repeat.Expansion..Data.from.CUMC.	Cause.of.Death	Revised.El.Escorial.Criteria	Comorbidities
[truncated: 87 more rows]

[truncated: 6 more sheets: SupplementalTable1.5, SupplementalTable1.6, SupplementalTable1.7, SupplementalTable1.8, SupplementalTable1.9, SupplementalTable1.10]
